# Supplementary material for: Mavacamten inhibits myosin activity by stabilizing the myosin interacting-heads motif and stalling motor force generation
Source: Sci Adv. 2026 Apr 29;12(18):eaea9335. doi: 10.1126/sciadv.aea9335 (PMC13127578; doi:10.1126/sciadv.aea9335)
Supplement: Supplementary file 2 — Movies S1 to S3 [file sciadv.aea9335_movies_s1_to_s3.zip]

Archive with 3 entries (3 files):
- sciadv.aea9335_movie_s1.mov
- sciadv.aea9335_movie_s2.mp4
- sciadv.aea9335_movie_s3.mp4
