# Supplementary material for: Mavacamten inhibits myosin activity by stabilizing the myosin interacting-heads motif and stalling motor force generation
Source: Sci Adv. 2026 Apr 29;12(18):eaea9335. doi: 10.1126/sciadv.aea9335 (PMC13127578; doi:10.1126/sciadv.aea9335)
Supplement: Supplementary file 3 — Data S1 and S2 [file sciadv.aea9335_data_s1_and_s2.zip]

Archive with 2 entries (2 files):
- sciadv.aea9335_data_s1.xlsx
- sciadv.aea9335_data_s2.xlsx
