# Supplementary material for: Mavacamten inhibits myosin activity by stabilizing the myosin interacting-heads motif and stalling motor force generation
Source: Sci Adv. 2026 Apr 29;12(18):eaea9335. doi: 10.1126/sciadv.aea9335 (PMC13127578; doi:10.1126/sciadv.aea9335)
Supplement: Supplementary file 3 — Data S1 and S2 [file sciadv.aea9335_data_s1_and_s2.zip › sciadv.aea9335_data_s1.xlsx]

## Sheet: Interpeptide Crosslinks
Domains	Figure Panel	Protein1	AlignedProtein1	Domain1	Peptide1	From1	To1	Res1	Protein2	AlignedProtein2	Domain2	Peptide2	From2	To2	Res2	log2foldchange	T-test
NTD/EF-hand 1		MYH7_HUMAN	MYH7_HUMAN	NTD	AKIVSR	49	54	50	MYL3_HUMAN	MYL3_HUMAN	EF-hand 1	VLGKPR	95	100	98	-3.90256	0.000102178
U50 OH loop/L50 W helix		MYH7_HUMAN	MYH7_HUMAN	U50 OH loop	INATLETKQPR	443	453	450	MYH7_HUMAN	MYH7_HUMAN	L50 W helix	ENLNKLMTNLR	653	663	657	-3.57403	0.00360003
NTD/EF-hand 1		MYH7_HUMAN	MYH7_HUMAN	NTD	KDVFVPDDKQEFVK	35	48	35	MYL3_HUMAN	MYL3_HUMAN	EF-hand 1	VLGKPR	95	100	98	-2.39921	0.00565677
EF-hand 2 /EF-hand 1		MLRV_HUMAN	MLRV_HUMAN	EF-hand 2	LKGADPEETILNAFKVFDPEGK	90	111	104	MYL3_HUMAN	MYL3_HUMAN	EF-hand 1	TPKCEMK	64	70	66	-2.32736	0.00625896
NTD/EF-hand 1		MYH7_HUMAN	MYH7_HUMAN	NTD	KSEKER	18	23	21	MYL3_HUMAN	MYL3_HUMAN	EF-hand 1	VLGKPR	95	100	98	-2.209	0.000398767
U50 OH loop/L50		MYH7_HUMAN	MYH7_HUMAN	U50 OH loop	INATLETKQPR	443	453	450	MYH7_HUMAN	MYH7_HUMAN	L50	KGFPNR	707	712	707	-2.04377	1.08527e-07
L50/L50		MYH7_HUMAN	MYH7_HUMAN	L50	KGFPNR	707	712	707	MYH7_HUMAN	MYH7_HUMAN	L50	KGFPNR	707	712	707	-1.85506	0.00048536
EF-hand 1/EF-hand 1		MLRV_HUMAN	MLRV_HUMAN	EF-hand 1	DGFIDKNDLR	41	50	46	MLRV_HUMAN	MLRV_HUMAN	EF-hand 1	VNVKNEEIDEMIK	59	71	62	-1.74197	0.0169681
U50/U50		MYH7_HUMAN	MYH7_HUMAN	U50	TVNTKR	185	190	189	MYH7_HUMAN	MYH7_HUMAN	U50	FGKFIR	244	249	246	-1.69887	0.00256432
U50/U50 OH loop		MYH7_HUMAN	MYH7_HUMAN	U50	FGKFIR	244	249	246	MYH7_HUMAN	MYH7_HUMAN	U50 OH loop	INATLETKQPR	443	453	450	-1.57148	0.0499324
L50 W helix/L50		MYH7_HUMAN	MYH7_HUMAN	L50 W helix	ENLNKLMTNLR	653	663	657	MYH7_HUMAN	MYH7_HUMAN	L50	KGFPNR	707	712	707	-1.56849	0.000673357
L50/EF-hand 1		MYH7_HUMAN	MYH7_HUMAN	L50	KGFPNR	707	712	707	MYL3_HUMAN	MYL3_HUMAN	EF-hand 1	ITYGQCGDVLR	71	81	73	-1.49679	0.016991
U50/U50 OH loop		MYH7_HUMAN	MYH7_HUMAN	U50	VKVGNEYVTK	404	413	405	MYH7_HUMAN	MYH7_HUMAN	U50 OH loop	INATLETKQPR	443	453	450	-1.28946	0.000477687
NTD/EF-hand 1		MYH7_HUMAN	MYH7_HUMAN	NTD	SEKER	19	23	21	MYL3_HUMAN	MYL3_HUMAN	EF-hand 1	ITYGQCGDVLR	71	81	73	-1.21096	0.0198518
NTD/L50		MYH7_HUMAN	MYH7_HUMAN	NTD	AKIVSR	49	54	50	MYH7_HUMAN	MYH7_HUMAN	L50	KGFPNR	707	712	707	-1.07235	0.00994106
U50/L50 Strut		MYH7_HUMAN	MYH7_HUMAN	U50	VKVGNEYVTKGQNVQQVIYATGALAK	404	429	413	MYH7_HUMAN	MYH7_HUMAN	L50 Strut	NKDPLNETVVGLYQK	597	611	598	1.04044	0.00778854
Head-tail junction/EF-hand 1		MYH7_HUMAN	MYH7_HUMAN	Head-tail junction	LYFKLSR	832	838	835	MLRV_HUMAN	MLRV_HUMAN	EF-hand 1	VNVKNEEIDEMIK	59	71	62	1.04113	0.0126447
LCD/EF-hand 2		MYH7_HUMAN	MYH7_HUMAN	LCD	KLLERR	803	808	803	MLRV_HUMAN	MLRV_HUMAN	EF-hand 2	GVLKADYVR	112	120	115	1.46514	0.00251961
GFP/GFP		MYH7_HUMAN	MYH7_HUMAN	GFP	TIFFKDDGNYKTR	938	950	948	MYH7_HUMAN	MYH7_HUMAN	GFP	NGIKANFKTR	1000	1009	1007	1.46587	0.00818607
NTD/L50		MYH7_HUMAN	MYH7_HUMAN	NTD	LEAQTRPFDLKK	24	35	34	MYH7_HUMAN	MYH7_HUMAN	L50	KGFPNR	707	712	707	1.5077	0.000806529
U50/EF-hand 2		MYH7_HUMAN	MYH7_HUMAN	U50	IHFGATGKLASADIETYLLEK	250	270	257	MYL3_HUMAN	MYL3_HUMAN	EF-hand 2	VFDKEGNGTVMGAELR	139	154	142	1.57298	0.0297728
Head-tail junction/EF-hand 1		MYH7_HUMAN	MYH7_HUMAN	Head-tail junction	LYFKLSR	832	838	835	MYL11_MOUSE	MLRV_HUMAN	EF-hand 1	VNVKNEEIDEMIK	59	71	63	1.62719	0.00733999
L50 HLH/L50 Loop3		MYH7_HUMAN	MYH7_HUMAN	L50 HLH	ATDMTFKAK	543	551	549	MYH7_HUMAN	MYH7_HUMAN	L50 Loop3	SANFQKPR	560	567	565	1.70374	0.00346681
U50 Loop1/EF-hand 2		MYH7_HUMAN	MYH7_HUMAN	U50 Loop1	SKKDQSPGKGTLEDQIIQANPALEAFGNAK	205	234	206	MYL4_MOUSE	MYL3_HUMAN	EF-hand 2	VFDKEGNGTVMGAELR	139	154	142	1.739	0.0403548
U50 Loop1/U50		MYH7_HUMAN	MYH7_HUMAN	U50 Loop1	KDQSPGK	207	213	207	MYH7_HUMAN	MYH7_HUMAN	U50	IHFGATGKLASADIETYLLEK	250	270	257	1.7417	0.000920615
U50 Loop1/EF-hand 3		MYH7_HUMAN	MYH7_HUMAN	U50 Loop1	SKKDQSPGK	205	213	206	MYL1_MOUSE	MYL3_HUMAN	EF-hand 3	LTEDEVEKLMAGQEDSNGCINYEAFVK	164	190	171	1.75072	0.00530295
NTE/EF-hand 1		MYL1_MOUSE	MYL3_HUMAN	NTE	EEKIDLSAIK	34	43	41	MYL1_MOUSE	MYL3_HUMAN	EF-hand 1	ALGQNPTQAEVLRVLGKPR	82	100	98	1.76796	0.00228271
EF-hand 1/EF-hand 1		MYL1_MOUSE	MYL3_HUMAN	EF-hand 1	TGECKITLSQVGDVLR	64	81	70	MYL1_MOUSE	MYL3_HUMAN	EF-hand 1	VLGKPRQEELNTK	95	107	98	1.77111	0.047674
EF-hand 1/EF-hand 1		MYL6B_MOUSE	MYL3_HUMAN	EF-hand 1	ALGQNPTNAEVLKVLGNPK	82	100	98	MYL6B_MOUSE	MYL3_HUMAN	EF-hand 1	MMDFETFLPMLQHISKNK	108	125	123	1.80666	0.0298357
U50/L50		MYH7_HUMAN	MYH7_HUMAN	U50	VIFQLKAER	273	281	278	MYH7_HUMAN	MYH7_HUMAN	L50	CIIPNETKSPGVMDNPLVMHQLR	672	694	679	1.82826	0.00300128
U50/U50		MYH7_HUMAN	MYH7_HUMAN	U50	TVNTKR	185	190	189	MYH7_HUMAN	MYH7_HUMAN	U50	SKKDQSPGKGTLEDQIIQANPALEAFGNAK	205	234	213	1.83089	0.000513344
LCD/EF-hand 2		MYH7_HUMAN	MYH7_HUMAN	LCD	AFMGVKNWPWMK	820	831	825	MLRV_HUMAN	MLRV_HUMAN	EF-hand 2	LKGADPEETILNAFK	90	104	91	1.85289	0.00537696
Head-tail junction/GFP		MYH7_HUMAN	MYH7_HUMAN	Head-tail junction	LYFKLSR	832	838	835	MYH7_HUMAN	MYH7_HUMAN	GFP	LEYNYNSHNVYIMADKQK	982	999	997	1.91978	0.00709998
U50 OH loop/L50 loop2		MYH7_HUMAN	MYH7_HUMAN	U50 OH loop	INATLETKQPR	443	453	450	MYH7_HUMAN	MYH7_HUMAN	L50 loop2	LLSTLFANYAGADAPIEKGK	616	635	633	1.96874	0.00934773
U50/EF-hand 2		MYH7_HUMAN	MYH7_HUMAN	U50	IHFGATGKLASADIETYLLEK	250	270	257	MYL4_MOUSE	MYL3_HUMAN	EF-hand 2	VFDKEGNGTVMGAELR	139	154	142	1.97435	0.00343336
NTE/EF-hand 1		MYL3_HUMAN	MYL3_HUMAN	NTE	AAPAPAPPPEPERPKEVEFDASK	19	41	33	MYL3_HUMAN	MYL3_HUMAN	EF-hand 1	NKDTGTYEDFVEGLR	124	138	125	2.00064	0.0102637
GFP/GFP		MYH7_HUMAN	MYH7_HUMAN	GFP	TIFFKDDGNYK	938	948	942	MYH7_HUMAN	MYH7_HUMAN	GFP	ANFKTR	1004	1009	1007	2.04632	0.0221168
NTE/EF-hand 1		MYL3_HUMAN	MYL3_HUMAN	NTE	AAPAPAPPPEPERPKEVEFDASK	19	41	33	MYL3_HUMAN	MYL3_HUMAN	EF-hand 1	VLGKPR	95	100	98	2.06069	0.00867199
GFP/GFP		MYH7_HUMAN	MYH7_HUMAN	GFP	ANFKTR	1004	1009	1007	MYH7_HUMAN	MYH7_HUMAN	GFP	ANFKTR	1004	1009	1007	2.0966	0.0189367
Head-tail junction/EF-hand 3		MYH7_HUMAN	MYH7_HUMAN	Head-tail junction	LYFKLSR	832	838	835	MYL11_MOUSE	MLRV_HUMAN	EF-hand 3	NLVHIITHGEEKD	154	166	165	2.09978	0.0139761
LCD/EF-hand 3		MYH7_HUMAN	MYH7_HUMAN	LCD	AFMGVKNWPWMK	820	831	825	MLRV_HUMAN	MLRV_HUMAN	EF-hand 3	NLVHIITHGEEKD	154	166	165	2.14963	0.0122237
NTE/EF-hand 1		MYL1_MOUSE	MYL3_HUMAN	NTE	EEKIDLSAIK	34	43	41	MYL1_MOUSE	MYL3_HUMAN	EF-hand 1	VLGKPRQEELNTK	95	107	98	2.19244	0.00135626
U50/L50 loop2		MYH7_HUMAN	MYH7_HUMAN	U50	VGNEYVTKGQNVQQVIYATGALAK	406	429	413	MYH7_HUMAN	MYH7_HUMAN	L50 loop2	LLSTLFANYAGADAPIEKGK	616	635	633	2.23296	0.0258623
U50/L50 Strut		MYH7_HUMAN	MYH7_HUMAN	U50	VKVGNEYVTK	404	413	405	MYH7_HUMAN	MYH7_HUMAN	L50 Strut	NKDPLNETVVGLYQK	597	611	598	2.25822	0.00389826
U50 Loop1/EF-hand 2		MYH7_HUMAN	MYH7_HUMAN	U50 Loop1	KDQSPGK	207	213	207	MYL3_HUMAN	MYL3_HUMAN	EF-hand 2	VFDKEGNGTVMGAELR	139	154	142	2.26112	0.0150949
L50/NTE		MYH7_HUMAN	MYH7_HUMAN	L50	KGFPNR	707	712	707	MYL4_MOUSE	MYL3_HUMAN	NTE	KDDAKAAPKAAPAPAPPPEPERPKEVEFDASK	10	41	10	2.26419	0.0160231
EF-hand 1/EF-hand 1		MYL6B_MOUSE	MYL3_HUMAN	EF-hand 1	VGDGKILYSQCGDLMR	64	81	70	MYL6B_MOUSE	MYL3_HUMAN	EF-hand 1	VLGKPRQEELNTK	95	107	98	2.29557	0.0164882
U50/L50 loop2		MYH7_HUMAN	MYH7_HUMAN	U50	VGNEYVTKGQNVQQVIYATGALAK	406	429	413	MYH7_HUMAN	MYH7_HUMAN	L50 loop2	KGSSFQTVSALHR	640	652	640	2.343	0.00128618
EF-hand 2 /EF-hand 3		MLRV_HUMAN	MLRV_HUMAN	EF-hand 2	LKGADPEETILNAFKVFDPEGK	90	111	104	MLRV_HUMAN	MLRV_HUMAN	EF-hand 3	NLVHIITHGEEKD	154	166	165	2.39785	0.0329658
L50 loop2/L50 W helix		MYH7_HUMAN	MYH7_HUMAN	L50 loop2	LLSTLFANYAGADAPIEKGK	616	635	633	MYH7_HUMAN	MYH7_HUMAN	L50 W helix	ENLNKLMTNLR	653	663	657	2.4118	8.22464e-05
U50 Loop1/EF-hand 2		MYH7_HUMAN	MYH7_HUMAN	U50 Loop1	SKKDQSPGKGTLEDQIIQANPALEAFGNAK	205	234	206	MLRV_HUMAN	MLRV_HUMAN	EF-hand 2	GVLKADYVR	112	120	115	2.41489	0.00746902
GFP/GFP		MYH7_HUMAN	MYH7_HUMAN	GFP	TIFFKDDGNYKTR	938	950	948	MYH7_HUMAN	MYH7_HUMAN	GFP	QKNGIK	998	1003	999	2.43348	0.00962285
NTD/NTD		MYH7_HUMAN	MYH7_HUMAN	NTD	DVFVPDDKQEFVK	36	48	43	MYH7_HUMAN	MYH7_HUMAN	NTD	EGGKVTAETEYGKTVTVK	55	72	67	2.45656	0.000221946
NTD/U50		MYH7_HUMAN	MYH7_HUMAN	NTD	LEAQTRPFDLKK	24	35	34	MYH7_HUMAN	MYH7_HUMAN	U50	EDQVMQQNPPKFDK	73	86	83	2.52037	0.00235055
EF-hand 2 /EF-hand 3		MLRV_HUMAN	MLRV_HUMAN	EF-hand 2	VFDPEGKGVLK	105	115	111	MLRV_HUMAN	MLRV_HUMAN	EF-hand 3	FSKEEVDQMFAAFPPDVTGNLDYKNLVHIITHGEEKD	130	166	165	2.53412	0.0120137
L50/NTE		MYH7_HUMAN	MYH7_HUMAN	L50	KGFPNR	707	712	707	MYL3_HUMAN	MYL3_HUMAN	NTE	AAPKAAPAPAPPPEPERPK	15	33	18	2.55985	0.00126463
Head-tail junction/EF-hand 3		MYH7_HUMAN	MYH7_HUMAN	Head-tail junction	LYFKLSR	832	838	835	MLRV_HUMAN	MLRV_HUMAN	EF-hand 3	NLVHIITHGEEKD	154	166	165	2.57367	0.00491648
EF-hand 1/EF-hand 1		MYL3_HUMAN	MYL3_HUMAN	EF-hand 1	CEMKITYGQCGDVLR	67	81	70	MYL3_HUMAN	MYL3_HUMAN	EF-hand 1	QEELNTKMMDFETFLPMLQHISK	101	123	107	2.62132	0.0290342
U50 Loop1/EF-hand 2		MYH7_HUMAN	MYH7_HUMAN	U50 Loop1	SKKDQSPGK	205	213	206	MYL3_HUMAN	MYL3_HUMAN	EF-hand 2	VFDKEGNGTVMGAELR	139	154	142	2.73177	0.00237512
L50 HLH/L50 Loop3		MYH7_HUMAN	MYH7_HUMAN	L50 HLH	ATDMTFKAK	543	551	547	MYH7_HUMAN	MYH7_HUMAN	L50 Loop3	SANFQKPR	560	567	565	2.77129	0.000153685
GFP/GFP		MYH7_HUMAN	MYH7_HUMAN	GFP	TIFFKDDGNYKTR	938	950	948	MYH7_HUMAN	MYH7_HUMAN	GFP	NGIKANFK	1000	1007	1003	2.81047	0.00180796
L50/Converter		MYH7_HUMAN	MYH7_HUMAN	L50	KGFPNR	707	712	707	MYH7_HUMAN	MYH7_HUMAN	Converter	LLSSLDIDHNQYKFGHTK	745	762	757	2.86071	0.00343697
U50 Loop1/EF-hand 2		MYH7_HUMAN	MYH7_HUMAN	U50 Loop1	KDQSPGKGTLEDQIIQANPALEAFGNAK	207	234	207	MLRV_HUMAN	MLRV_HUMAN	EF-hand 2	GVLKADYVR	112	120	115	2.95802	0.0218265
L50 Strut/L50 loop2		MYH7_HUMAN	MYH7_HUMAN	L50 Strut	NKDPLNETVVGLYQK	597	611	598	MYH7_HUMAN	MYH7_HUMAN	L50 loop2	KGSSFQTVSALHR	640	652	640	2.98291	3.45639e-05
U50 Loop1/U50		MYH7_HUMAN	MYH7_HUMAN	U50 Loop1	SKKDQSPGK	205	213	206	MYH7_HUMAN	MYH7_HUMAN	U50	IHFGATGKLASADIETYLLEK	250	270	257	3.00477	0.000909985
GFP/GFP		MYH7_HUMAN	MYH7_HUMAN	GFP	TIFFKDDGNYK	938	948	942	MYH7_HUMAN	MYH7_HUMAN	GFP	GIDFKEDGNILGHKLEYNYNSHNVYIMADK	968	997	981	3.01255	0.000902498
L50 Strut/L50 loop2		MYH7_HUMAN	MYH7_HUMAN	L50 Strut	NKDPLNETVVGLYQK	597	611	598	MYH7_HUMAN	MYH7_HUMAN	L50 loop2	LLSTLFANYAGADAPIEKGK	616	635	633	3.0383	0.00641978
L50 Loop3/L50 Loop3		MYH7_HUMAN	MYH7_HUMAN	L50 Loop3	SANFQKPR	560	567	565	MYH7_HUMAN	MYH7_HUMAN	L50 Loop3	GKPEAHFSLIHYAGIVDYNIIGWLQK	571	596	572	3.09152	0.00309489
L50 loop2/L50 loop2		MYH7_HUMAN	MYH7_HUMAN	L50 loop2	LLSTLFANYAGADAPIEKGK	616	635	633	MYH7_HUMAN	MYH7_HUMAN	L50 loop2	KGSSFQTVSALHR	640	652	640	3.12767	0.0179885
U50/L50 loop2		MYH7_HUMAN	MYH7_HUMAN	U50	VKVGNEYVTK	404	413	405	MYH7_HUMAN	MYH7_HUMAN	L50 loop2	KGSSFQTVSALHR	640	652	640	3.20814	0.000192803
GFP/EF-hand 1		MYH7_HUMAN	MYH7_HUMAN	GFP	YPDHMKR	915	921	920	MLRV_HUMAN	MLRV_HUMAN	EF-hand 1	AGGANSNVFSMFEQTQIQEFKEAFTIMDQNR	10	40	30	3.24435	0.0100085
EF-hand 1/EF-hand 3		MYL3_HUMAN	MYL3_HUMAN	EF-hand 1	NKDTGTYEDFVEGLR	124	138	125	MYL3_HUMAN	MYL3_HUMAN	EF-hand 3	LMAGQEDSNGCINYEAFVKHIMSS	172	195	190	3.37067	0.0362743
L50/NTE		MYH7_HUMAN	MYH7_HUMAN	L50	KGFPNR	707	712	707	MYL6B_MOUSE	MYL3_HUMAN	NTE	AAPKAAPAPAPPPEPERPK	15	33	18	3.43369	0.00400426
NTE/EF-hand 1		MYL1_MOUSE	MYL3_HUMAN	NTE	KPAAAPAPAPAPAPAPAKPKEEK	15	33	18	MYL1_MOUSE	MYL3_HUMAN	EF-hand 1	VLGKPRQEELNTK	95	107	98	3.49048	0.0256536
L50/NTE		MYH7_HUMAN	MYH7_HUMAN	L50	KGFPNR	707	712	707	MYL6B_MOUSE	MYL3_HUMAN	NTE	AAPAPAPPPEPERPKEVEFDASK	19	41	33	3.5557	0.0026446
NTE/EF-hand 1		MYL1_MOUSE	MYL3_HUMAN	NTE	EEKIDLSAIK	34	43	41	MYL1_MOUSE	MYL3_HUMAN	EF-hand 1	VLGKPRQEELNTK	95	107	98	3.74175	0.000105867
LCD/EF-hand 2		MYH7_HUMAN	MYH7_HUMAN	LCD	KLLERR	803	808	803	MLRV_HUMAN	MLRV_HUMAN	EF-hand 2	VFDPEGKGVLK	105	115	111	3.78098	0.00335203
EF-hand 1/EF-hand 2		MYL1_MOUSE	MYL3_HUMAN	EF-hand 1	TGECKITLSQVGDVLR	64	81	70	MLRV_MOUSE	MLRV_HUMAN	EF-hand 2	GVLKADYVR	112	120	115	3.8603	0.00273344
L50 Strut/L50 loop2		MYH7_HUMAN	MYH7_HUMAN	L50 Strut	NKDPLNETVVGLYQK	597	611	598	MYH7_HUMAN	MYH7_HUMAN	L50 loop2	AKKGSSFQTVSALHR	638	652	639	3.87116	0.0101137
EF-hand 1/EF-hand 3		MYL1_MOUSE	MYL3_HUMAN	EF-hand 1	ALGTNPTNAEVKK	82	100	98	MYL1_MOUSE	MYL3_HUMAN	EF-hand 3	LTEDEVEKLMAGQEDSNGCINYEAFVK	164	190	171	3.9004	0.0266765
NTE/EF-hand 1		MYL1_MOUSE	MYL3_HUMAN	NTE	KPAAAPAPAPAPAPAPAKPKEEK	15	33	18	MYL1_MOUSE	MYL3_HUMAN	EF-hand 1	ALGQNPTQAEVLRVLGKPR	82	100	98	4.16051	0.0137457
U50/U50		MYH7_HUMAN	MYH7_HUMAN	U50	NSMYKLTGAIMHFGNMK	347	363	351	MYH7_HUMAN	MYH7_HUMAN	U50	SSLKLLSTLFANYAGADAPIEK	612	633	615	4.1977	0.0491914
U50/U50		MYH7_HUMAN	MYH7_HUMAN	U50	SKKDQSPGKGTLEDQIIQANPALEAFGNAK	205	234	213	MYH7_HUMAN	MYH7_HUMAN	U50	IHFGATGKLASADIETYLLEK	250	270	257	4.20919	0.00283046
L50/NTE		MYH7_HUMAN	MYH7_HUMAN	L50	KGFPNR	707	712	707	MYL3_HUMAN	MYL3_HUMAN	NTE	KPEPKKDDAK	5	14	9	5.01422	0.0110562
L50/NTE		MYH7_HUMAN	MYH7_HUMAN	L50	KGFPNR	707	712	707	MYL1_MOUSE	MYL3_HUMAN	NTE	AAPKAAPAPAPPPEPERPK	15	33	18	5.22815	0.0299331

## Sheet: Intrapeptide crossinks
Domains	Figure Panel	Protein1	AlignedProtein1	Domain1	Peptide1	From1	To1	Res1	Protein2	AlignedProtein2	Domain2	Peptide2	From2	To2	Res2	log2foldchange	T-test
L50/L50		MYH7_HUMAN	MYH7_HUMAN	L50	CIIPNETKSPGVMDNPLVMHQLR	672	694	678	MYH7_HUMAN	MYH7_HUMAN	L50	intrapeptidal	0	0	679	-3.05284	0.0041466
U50/U50		MYH7_HUMAN	MYH7_HUMAN	U50	LASADIETYLLEKSR	258	272	270	MYH7_HUMAN	MYH7_HUMAN	U50	intrapeptidal	0	0	271	-2.74368	0.000531723
U50/U50		MYH7_HUMAN	MYH7_HUMAN	U50	DQSPGKGTLEDQIIQANPALEAFGNAKTVR	208	237	213	MYH7_HUMAN	MYH7_HUMAN	U50	intrapeptidal	0	0	234	-2.73235	0.00606178
GFP/GFP		MYH7_HUMAN	MYH7_HUMAN	GFP	HDFFKSAMPEGYVQER	922	937	926	MYH7_HUMAN	MYH7_HUMAN	GFP	intrapeptidal	0	0	927	-2.49305	0.000500058
GFP/GFP		MYH7_HUMAN	MYH7_HUMAN	GFP	YPDHMKR	915	921	915	MYH7_HUMAN	MYH7_HUMAN	GFP	intrapeptidal	0	0	920	-2.09033	0.00393202
EF-hand 2 /EF-hand 2		MYL4_MOUSE	MYL3_HUMAN	EF-hand 2	VFDKEGNGTVMGAELR	139	154	142	MYL4_MOUSE	MYL3_HUMAN	EF-hand 2	intrapeptidal	0	0	147	-1.89289	0.032936
EF-hand 1/EF-hand 1		MYL3_HUMAN	MYL3_HUMAN	EF-hand 1	NKDTGTYEDFVEGLR	124	138	125	MYL3_HUMAN	MYL3_HUMAN	EF-hand 1	intrapeptidal	0	0	130	-1.85013	0.00176851
NTD/NTD		MYH7_HUMAN	MYH7_HUMAN	NTD	DVFVPDDKQEFVK	36	48	43	MYH7_HUMAN	MYH7_HUMAN	NTD	intrapeptidal	0	0	48	-1.78577	0.0142429
GFP/GFP		MYH7_HUMAN	MYH7_HUMAN	GFP	TIFFKDDGNYKTRAEVKFEGDTLVNR	938	963	948	MYH7_HUMAN	MYH7_HUMAN	GFP	intrapeptidal	0	0	954	-1.77724	0.0023084
GFP/GFP		MYH7_HUMAN	MYH7_HUMAN	GFP	TIFFKDDGNYKTR	938	950	942	MYH7_HUMAN	MYH7_HUMAN	GFP	intrapeptidal	0	0	948	-1.70283	0.000197054
U50/U50		MYH7_HUMAN	MYH7_HUMAN	U50	GTLEDQIIQANPALEAFGNAKTVR	214	237	234	MYH7_HUMAN	MYH7_HUMAN	U50	intrapeptidal	0	0	235	-1.68013	0.0179431
EF-hand 1/EF-hand 1		MLRV_HUMAN	MLRV_HUMAN	EF-hand 1	VNVKNEEIDEMIKEAPGPINFTVFLTMFGEKLK	59	91	62	MLRV_HUMAN	MLRV_HUMAN	EF-hand 1	intrapeptidal	0	0	89	-1.67704	0.0293926
EF-hand 1/EF-hand 1		MYL3_HUMAN	MYL3_HUMAN	EF-hand 1	ALGQNPTQAEVLRVLGKPR	82	100	88	MYL3_HUMAN	MYL3_HUMAN	EF-hand 1	intrapeptidal	0	0	98	-1.63648	0.00106816
EF-hand 2 /EF-hand 2		MYL6B_MOUSE	MYL3_HUMAN	EF-hand 2	VFDKEGNGTVMGAELR	139	154	142	MYL6B_MOUSE	MYL3_HUMAN	EF-hand 2	intrapeptidal	0	0	147	-1.62537	0.00221451
GFP/GFP		MYH7_HUMAN	MYH7_HUMAN	GFP	HNIEDGGVQLADHYQQNTPIGDGPVLLPDNHYLSTQSALSKDPNEKR	1010	1056	1050	MYH7_HUMAN	MYH7_HUMAN	GFP	intrapeptidal	0	0	1055	-1.56404	0.0193276
EF-hand 1/EF-hand 1		MYL6B_MOUSE	MYL3_HUMAN	EF-hand 1	MMDFETFLPMLQHISKNK	108	125	113	MYL6B_MOUSE	MYL3_HUMAN	EF-hand 1	intrapeptidal	0	0	123	-1.56286	0.0149458
Converter/Converter		MYH7_HUMAN	MYH7_HUMAN	Converter	YRILNPAAIPEGQFIDSRKGAEK	722	744	738	MYH7_HUMAN	MYH7_HUMAN	Converter	intrapeptidal	0	0	740	-1.54762	0.0472054
NTE/NTE		MYL3_HUMAN	MYL3_HUMAN	NTE	AAPKAAPAPAPPPEPERPKEVEFDASK	15	41	18	MYL3_HUMAN	MYL3_HUMAN	NTE	intrapeptidal	0	0	33	-1.50319	0.00686772
LCD/LCD		MYH7_HUMAN	MYH7_HUMAN	LCD	MEYKKLLER	799	807	802	MYH7_HUMAN	MYH7_HUMAN	LCD	intrapeptidal	0	0	803	-1.48115	0.00189301
EF-hand 2 /EF-hand 2		MYL3_HUMAN	MYL3_HUMAN	EF-hand 2	VFDKEGNGTVMGAELR	139	154	142	MYL3_HUMAN	MYL3_HUMAN	EF-hand 2	intrapeptidal	0	0	147	-1.47477	0.00563325
EF-hand 1/EF-hand 1		MLRV_HUMAN	MLRV_HUMAN	EF-hand 1	DGFIDKNDLRDTFAALGR	41	58	46	MLRV_HUMAN	MLRV_HUMAN	EF-hand 1	intrapeptidal	0	0	52	-1.44539	0.0244358
L50/L50 Loop3		MYH7_HUMAN	MYH7_HUMAN	L50	LFDNHLGKSANFQKPR	552	567	559	MYH7_HUMAN	MYH7_HUMAN	L50 Loop3	intrapeptidal	0	0	565	-1.40321	0.0252409
GFP/GFP		MYH7_HUMAN	MYH7_HUMAN	GFP	AEVKFEGDTLVNRIELK	951	967	954	MYH7_HUMAN	MYH7_HUMAN	GFP	intrapeptidal	0	0	959	-1.37715	0.0113704
Converter/Converter		MYH7_HUMAN	MYH7_HUMAN	Converter	FGHTKVFFK	758	766	761	MYH7_HUMAN	MYH7_HUMAN	Converter	intrapeptidal	0	0	762	-1.31018	0.00675542
EF-hand 1/EF-hand 1		MYL3_HUMAN	MYL3_HUMAN	EF-hand 1	VLGKPRQEELNTK	95	107	98	MYL3_HUMAN	MYL3_HUMAN	EF-hand 1	intrapeptidal	0	0	106	-1.2511	0.0387365
U50 OH loop/U50 OH loop		MYH7_HUMAN	MYH7_HUMAN	U50 OH loop	INATLETKQPR	443	453	449	MYH7_HUMAN	MYH7_HUMAN	U50 OH loop	intrapeptidal	0	0	450	-1.23357	0.0110617
U50/U50		MYH7_HUMAN	MYH7_HUMAN	U50	VKVGNEYVTKGQNVQQVIYATGALAK	404	429	405	MYH7_HUMAN	MYH7_HUMAN	U50	intrapeptidal	0	0	413	-1.17506	0.00481016
U50/U50		MYH7_HUMAN	MYH7_HUMAN	U50	KDQSPGKGTLEDQIIQANPALEAFGNAK	207	234	213	MYH7_HUMAN	MYH7_HUMAN	U50	intrapeptidal	0	0	215	-1.12125	0.0454712
U50/U50		MYH7_HUMAN	MYH7_HUMAN	U50	NSMYKLTGAIMHFGNMK	347	363	350	MYH7_HUMAN	MYH7_HUMAN	U50	intrapeptidal	0	0	351	-1.11965	0.0223311
GFP/GFP		MYH7_HUMAN	MYH7_HUMAN	GFP	FSVSGEGEGDATYGKLTLK	869	887	881	MYH7_HUMAN	MYH7_HUMAN	GFP	intrapeptidal	0	0	883	-1.01478	0.00802189
NTD/NTD		MYH7_HUMAN	MYH7_HUMAN	NTD	GDSEMAVFGAAAPYLRKSEKER	2	23	18	MYH7_HUMAN	MYH7_HUMAN	NTD	intrapeptidal	0	0	21	-1.00699	0.0200842
EF-hand 1/EF-hand 2		MYL3_HUMAN	MYL3_HUMAN	EF-hand 1	NKDTGTYEDFVEGLRVFDKEGNGTVMGAELR	124	154	125	MYL3_HUMAN	MYL3_HUMAN	EF-hand 2	intrapeptidal	0	0	142	1.00729	0.0429788
NTD/NTD		MYH7_HUMAN	MYH7_HUMAN	NTD	LEAQTRPFDLKKDVFVPDDKQEFVK	24	48	35	MYH7_HUMAN	MYH7_HUMAN	NTD	intrapeptidal	0	0	43	1.17368	0.00282254
EF-hand 2 /EF-hand 2		MLRV_HUMAN	MLRV_HUMAN	EF-hand 2	LKGADPEETILNAFKVFDPEGK	90	111	91	MLRV_HUMAN	MLRV_HUMAN	EF-hand 2	intrapeptidal	0	0	104	1.18207	0.00729912
U50/U50		MYH7_HUMAN	MYH7_HUMAN	U50	SAYLMGLNSADLLKGLCHPR	384	403	386	MYH7_HUMAN	MYH7_HUMAN	U50	intrapeptidal	0	0	397	1.20705	0.0418346
L50 loop2/L50 loop2		MYH7_HUMAN	MYH7_HUMAN	L50 loop2	SSLKLLSTLFANYAGADAPIEKGKGK	612	637	633	MYH7_HUMAN	MYH7_HUMAN	L50 loop2	intrapeptidal	0	0	635	1.21972	0.0103791
U50/U50		MYH7_HUMAN	MYH7_HUMAN	U50	TVTVKEDQVMQQNPPKFDKIEDMAMLTFLHEPAVLYNLK	68	106	83	MYH7_HUMAN	MYH7_HUMAN	U50	intrapeptidal	0	0	86	1.31901	0.000780491
EF-hand 1/EF-hand 1		MYL1_MOUSE	MYL3_HUMAN	EF-hand 1	IEFTPEQIEEFKEAFMLFDR	44	63	47	MYL1_MOUSE	MYL3_HUMAN	EF-hand 1	intrapeptidal	0	0	54	1.37347	0.0156863
GFP/GFP		MYH7_HUMAN	MYH7_HUMAN	GFP	DPNEKRDHMVLLEFVTAAGITHGMDYKDHD	1051	1080	1055	MYH7_HUMAN	MYH7_HUMAN	GFP	intrapeptidal	0	0	1077	1.43446	0.0083607
EF-hand 2 /EF-hand 2		MYL11_MOUSE	MLRV_HUMAN	EF-hand 2	GVLKADYVREMLTTQAER	112	129	115	MYL11_MOUSE	MLRV_HUMAN	EF-hand 2	intrapeptidal	0	0	118	1.46482	0.00916075
NTE/NTE		MYL6B_MOUSE	MYL3_HUMAN	NTE	KDDAKAAPKAAPAPAPPPEPER	10	31	10	MYL6B_MOUSE	MYL3_HUMAN	NTE	intrapeptidal	0	0	19	1.4958	0.00983737
NTE/NTE		MYL3_HUMAN	MYL3_HUMAN	NTE	PKEVEFDASKIK	32	43	33	MYL3_HUMAN	MYL3_HUMAN	NTE	intrapeptidal	0	0	41	1.62363	0.0129964
GFP/GFP		MYH7_HUMAN	MYH7_HUMAN	GFP	GIDFKEDGNILGHKLEYNYNSHNVYIMADKQKNGIKANFK	968	1007	999	MYH7_HUMAN	MYH7_HUMAN	GFP	intrapeptidal	0	0	1003	1.64345	0.0021743
U50/U50		MYH7_HUMAN	MYH7_HUMAN	U50	LKQREEQAEPDGTEEADK	366	383	367	MYH7_HUMAN	MYH7_HUMAN	U50	intrapeptidal	0	0	378	1.67857	0.023495
GFP/GFP		MYH7_HUMAN	MYH7_HUMAN	GFP	GIDFKEDGNILGHK	968	981	972	MYH7_HUMAN	MYH7_HUMAN	GFP	intrapeptidal	0	0	981	1.85092	0.017145
NTE/NTE		MYL3_HUMAN	MYL3_HUMAN	NTE	KPEPKKDDAK	5	14	5	MYL3_HUMAN	MYL3_HUMAN	NTE	intrapeptidal	0	0	9	1.94288	0.00248229
U50/U50		MYH7_HUMAN	MYH7_HUMAN	U50	GQNVQQVIYATGALAKAVYER	414	434	422	MYH7_HUMAN	MYH7_HUMAN	U50	intrapeptidal	0	0	429	1.98693	0.00404643
EF-hand 1/EF-hand 1		MYL4_MOUSE	MYL3_HUMAN	EF-hand 1	VLGKPRQEELNTKMMDFETFLPMLQHISK	95	123	107	MYL4_MOUSE	MYL3_HUMAN	EF-hand 1	intrapeptidal	0	0	113	2.05572	0.0291672
EF-hand 1/EF-hand 1		MYL3_HUMAN	MYL3_HUMAN	EF-hand 1	TPKCEMKITYGQCGDVLR	64	81	66	MYL3_HUMAN	MYL3_HUMAN	EF-hand 1	intrapeptidal	0	0	70	2.11062	0.00314388
NTE/NTE		MYL1_MOUSE	MYL3_HUMAN	NTE	KDDAKAAPKAAPAPAPPPEPERPKEVEFDASK	10	41	10	MYL1_MOUSE	MYL3_HUMAN	NTE	intrapeptidal	0	0	14	2.14303	0.0101258
U50/U50		MYH7_HUMAN	MYH7_HUMAN	U50	LKQREEQAEPDGTEEADKSAYLMGLNSADLLK	366	397	367	MYH7_HUMAN	MYH7_HUMAN	U50	intrapeptidal	0	0	383	2.2863	0.00132589
NTE/NTE		MYL3_HUMAN	MYL3_HUMAN	NTE	KPEPKKDDAKAAPK	5	18	9	MYL3_HUMAN	MYL3_HUMAN	NTE	intrapeptidal	0	0	10	2.34751	0.0038106
NTD/NTD		MYH7_HUMAN	MYH7_HUMAN	NTD	VTAETEYGKTVTVKEDQVMQQNPPKFDK	59	86	67	MYH7_HUMAN	MYH7_HUMAN	NTD	intrapeptidal	0	0	72	2.35734	0.00498625
EF-hand 1/EF-hand 1		MYL3_HUMAN	MYL3_HUMAN	EF-hand 1	MMDFETFLPMLQHISKNKDTGTYEDFVEGLR	108	138	123	MYL3_HUMAN	MYL3_HUMAN	EF-hand 1	intrapeptidal	0	0	125	2.56128	0.0257889
L50/Converter		MYH7_HUMAN	MYH7_HUMAN	L50	KGFPNRILYGDFR	707	719	707	MYH7_HUMAN	MYH7_HUMAN	Converter	intrapeptidal	0	0	715	2.57425	0.0307905
EF-hand 3/EF-hand 3		MYL4_MOUSE	MYL3_HUMAN	EF-hand 3	HVLATLGERLTEDEVEKLMAGQEDSNGCINYEAFVK	155	190	171	MYL4_MOUSE	MYL3_HUMAN	EF-hand 3	intrapeptidal	0	0	185	2.73523	0.0408078
EF-hand 3/EF-hand 3		MYL3_HUMAN	MYL3_HUMAN	EF-hand 3	HVLATLGERLTEDEVEKLMAGQEDSNGCINYEAFVK	155	190	171	MYL3_HUMAN	MYL3_HUMAN	EF-hand 3	intrapeptidal	0	0	185	2.96448	0.0161692
L50 Loop3/L50 Loop3		MYH7_HUMAN	MYH7_HUMAN	L50 Loop3	NIKGKPEAHFSLIHYAGIVDYNIIGWLQK	568	596	570	MYH7_HUMAN	MYH7_HUMAN	L50 Loop3	intrapeptidal	0	0	572	2.98663	0.0145536
EF-hand 1/EF-hand 1		MYL6B_MOUSE	MYL3_HUMAN	EF-hand 1	VLGKPRQEELNTK	95	107	106	MYL6B_MOUSE	MYL3_HUMAN	EF-hand 1	intrapeptidal	0	0	106	3.15588	0.0352807
GFP/GFP		MYH7_HUMAN	MYH7_HUMAN	GFP	GIDFKEDGNILGHKLEYNYNSHNVYIMADKQK	968	999	972	MYH7_HUMAN	MYH7_HUMAN	GFP	intrapeptidal	0	0	997	3.20345	0.00160187
GFP/GFP		MYH7_HUMAN	MYH7_HUMAN	GFP	IITRTQAAEELFTGVVPILVELDGDVNGHKFSVSGEGEGDATYGK	839	883	868	MYH7_HUMAN	MYH7_HUMAN	GFP	intrapeptidal	0	0	870	3.61038	0.0374214
EF-hand 3/EF-hand 3		MYL1_MOUSE	MYL3_HUMAN	EF-hand 3	HVLATLGERLTEDEVEKLMAGQEDSNGCINYEAFVK	155	190	171	MYL1_MOUSE	MYL3_HUMAN	EF-hand 3	intrapeptidal	0	0	185	3.77232	0.00916624
NTE/NTE		MYL3_HUMAN	MYL3_HUMAN	NTE	AAPAPAPPPEPERPKEVEFDASK	19	41	33	MYL3_HUMAN	MYL3_HUMAN	NTE	intrapeptidal	0	0	40	4.18525	0.0251255
EF-hand 1/EF-hand 1		MYL1_MOUSE	MYL3_HUMAN	EF-hand 1	VLGKPRQEELNTKMMDFETFLPMLQHISKNKDTGTYEDFVEGLR	95	138	123	MYL1_MOUSE	MYL3_HUMAN	EF-hand 1	intrapeptidal	0	0	125	4.29349	0.0110321
NTE/NTE		MYL6B_MOUSE	MYL3_HUMAN	NTE	KDDAKAAPKAAPAPAPPPEPER	10	31	10	MYL6B_MOUSE	MYL3_HUMAN	NTE	intrapeptidal	0	0	14	4.35197	0.0170485
NTE/NTE		MYL6B_MOUSE	MYL3_HUMAN	NTE	KPEPKKDDAKAAPK	5	18	9	MYL6B_MOUSE	MYL3_HUMAN	NTE	intrapeptidal	0	0	10	4.559	0.0199039
NTE/NTE		MYL1_MOUSE	MYL3_HUMAN	NTE	KKPEPKKDDAKAAPKAAPAPAPPPEPERPK	4	33	9	MYL1_MOUSE	MYL3_HUMAN	NTE	intrapeptidal	0	0	10	4.976	0.0294045

## Sheet: Monolinks
Protein1	AlignedProtein1	Domain1	Peptide1	From1	To1	Res1	log2foldchange	T-test
MYH7_HUMAN	MYH7_HUMAN	U50 HE helix	SEAPPHIFSISDNAYQYMLTDR	148	169	164	-5.04413	0.033645
MYL6B_MOUSE	MYL3_HUMAN	EF-hand 1	DTGTYEDFVEGLR	126	138	129	-3.42549	0.00180519
MYH7_HUMAN	MYH7_HUMAN	L50	STHPHFVRCIIPNETKSPGVMDNPLVMHQLR	664	694	679	-2.57438	0.0242315
MYH7_HUMAN	MYH7_HUMAN	LCD	GVLARMEYKK	794	803	802	-2.51493	0.047306
MYH7_HUMAN	MYH7_HUMAN	L50 Loop3	NIKGK	568	572	570	-2.47236	0.0070899
MYH7_HUMAN	MYH7_HUMAN	U50	GTLEDQIIQANPALEAFGNAKTVR	214	237	234	-2.12957	0.00575334
MYH7_HUMAN	MYH7_HUMAN	GFP	YPDHMKR	915	921	920	-2.08293	0.0048697
MYH7_HUMAN	MYH7_HUMAN	Converter	ILNPAAIPEGQFIDSR	724	739	738	-2.06338	0.0146972
MYH7_HUMAN	MYH7_HUMAN	U50	LASADIETYLLEKSR	258	272	270	-2.01579	0.00102984
MLRV_HUMAN	MLRV_HUMAN	EF-hand 3	EAFTIMDQNRDGFIDKNDLRDTFAALGR	31	58	131	-2.00558	0.00294693
MYL3_HUMAN	MYL3_HUMAN	EF-hand 2	DTGTYEDFVEGLRVFDKEGNGTVMGAELR	126	154	142	-1.97672	0.000670443
MYH7_HUMAN	MYH7_HUMAN	L50 loop2	SSLKLLSTLFANYAGADAPIEKGK	612	635	633	-1.96564	0.000799946
MYL1_MOUSE	MYL3_HUMAN	EF-hand 1	IEFTPEQIEEFK	44	55	47	-1.76119	0.0203093
MYL3_HUMAN	MYL3_HUMAN	EF-hand 2	ALGQNPTQAEVLRVLGKPR	82	100	135	-1.75772	0.0198189
MYH7_HUMAN	MYH7_HUMAN	U50 OH loop	INATLETKQPR	443	453	450	-1.74831	0.00705981
MYL4_MOUSE	MYL3_HUMAN	EF-hand 1	NKDTGTYEDFVEGLR	124	138	125	-1.71814	2.61117e-05
MYH7_HUMAN	MYH7_HUMAN	L50 W helix	STHPHFVR	664	671	664	-1.68574	0.00457907
MYH7_HUMAN	MYH7_HUMAN	L50	STHPHFVR	664	671	665	-1.66855	0.0045996
MYH7_HUMAN	MYH7_HUMAN	U50	NDNSSRFGKFIR	238	249	246	-1.59241	0.00576269
MYL11_MOUSE	MLRV_HUMAN	EF-hand 1	DGFIDKNDLRDTFAALGR	41	58	46	-1.58601	0.0332279
MYH7_HUMAN	MYH7_HUMAN	U50	SRVIFQLKAER	271	281	278	-1.55074	0.000204718
MYL1_MOUSE	MYL3_HUMAN	EF-hand 1	IEFTPEQIEEFK	44	55	47	-1.53576	0.00327327
MYH7_HUMAN	MYH7_HUMAN	GFP	HNIEDGGVQLADHYQQNTPIGDGPVLLPDNHYLSTQSALSK	1010	1050	1041	-1.52225	0.0199111
MYH7_HUMAN	MYH7_HUMAN	GFP	YPDHMKRHDFFKSAMPEGYVQER	915	937	926	-1.52191	0.00337202
MYL1_MOUSE	MYL3_HUMAN	NTE	AAPKAAPAPAPPPEPERPK	15	33	33	-1.4907	0.00108217
MYH7_HUMAN	MYH7_HUMAN	GFP	AEVKFEGDTLVNR	951	963	954	-1.39455	0.00101792
MYH7_HUMAN	MYH7_HUMAN	GFP	LEYNYNSHNVYIMADK	982	997	986	-1.34611	0.0433239
MLRV_HUMAN	MLRV_HUMAN	EF-hand 3	DGFIDKNDLRDTFAALGRVNVKNEEIDEMIK	41	71	149	-1.24509	0.0106807
MYH7_HUMAN	MYH7_HUMAN	GFP	FSVSGEGEGDATYGKLTLK	869	887	883	-1.24089	0.00320489
MYL4_MOUSE	MYL3_HUMAN	EF-hand 2	NKDTGTYEDFVEGLRVFDKEGNGTVMGAELR	124	154	142	-1.17217	0.000917563
MYH7_HUMAN	MYH7_HUMAN	U50	GQNVQQVIYATGALAKAVYER	414	434	429	-1.03734	0.00602565
MYH7_HUMAN	MYH7_HUMAN	L50 HLH	AKLFDNHLGK	550	559	551	-1.00194	0.0208193
MYH7_HUMAN	MYH7_HUMAN	Converter	LLSSLDIDHNQYKFGHTK	745	762	757	1.0517	0.0295897
MYH7_HUMAN	MYH7_HUMAN	U50	FKLKQREEQAEPDGTEEADKSAYLMGLNSADLLK	364	397	367	1.08412	0.0177659
MYL11_MOUSE	MLRV_HUMAN	EF-hand 3	NLVHIITHGEEKD	154	166	165	1.13674	0.0216189
MYH7_HUMAN	MYH7_HUMAN	U50 Loop1	VIQYFAVIAAIGDRSKKDQSPGKGTLEDQIIQANPALEAFGNAK	191	234	206	1.27188	0.00307438
MYL11_MOUSE	MLRV_HUMAN	EF-hand 3	FSKEEVDQMFAAFPPDVTGNLDYK	130	153	132	1.32868	0.0168454
MYL3_HUMAN	MYL3_HUMAN	NTE	IKIEFTPEQIEEFKEAFMLFDR	42	63	43	1.41542	0.00161883
MYL1_MOUSE	MYL3_HUMAN	EF-hand 1	VLGKPRQEELNTK	95	107	98	1.67797	0.00940789
MYL6B_MOUSE	MYL3_HUMAN	NTE	AKAAPKAAPAPAPPPEPERPKEVEFDASK	13	41	33	1.68555	0.00815296
MYL3_MOUSE	MYL3_HUMAN	EF-hand 3	LTEDEVEKLMAGQEDSNGCINYEAFVKHIMSS	164	195	195	1.70614	0.0240381
MYL1_MOUSE	MYL3_HUMAN	EF-hand 1	MMDFETFLPMLQHISKNKDTGTYEDFVEGLR	108	138	125	1.77748	0.00265466
MYH7_HUMAN	MYH7_HUMAN	NTD	EGGKVTAETEYGKTVTVK	55	72	67	2.05167	0.0363815
MYH7_HUMAN	MYH7_HUMAN	Head-tail junction	LYFKLSR	832	838	835	2.06497	0.000882596
MYH7_HUMAN	MYH7_HUMAN	GFP	GIDFKEDGNILGHKLEYNYNSHNVYIMADK	968	997	981	2.0884	0.000813222
MYH7_HUMAN	MYH7_HUMAN	L50 loop2	GKGKAKKGSSFQTVSALHR	634	652	637	2.08994	0.00377091
MYH7_HUMAN	MYH7_HUMAN	L50 loop2	AKKGSSFQTVSALHR	638	652	639	2.17172	0.00379314
MYL1_MOUSE	MYL3_HUMAN	EF-hand 2	DTGTYEDFVEGLRVFDKEGNGTVMGAELR	126	154	135	2.25941	0.0122608
MYL6B_MOUSE	MYL3_HUMAN	NTE	AAPKAAPAPAPPPEPER	15	31	19	2.40237	0.0175617
MYH7_HUMAN	MYH7_HUMAN	L50 loop2	SSLKLLSTLFANYAGADAPIEKGKGK	612	637	635	2.9015	0.00498634
MYL4_MOUSE	MYL3_HUMAN	NTE	KDDAKAAPKAAPAPAPPPEPERPKEVEFDASK	10	41	10	2.92425	0.00502569
MLRV_MOUSE	MLRV_HUMAN	EF-hand 3	FSKEEVDQMFAAFPPDVTGNLDYKNLVHIITHGEEKD	130	166	153	2.99308	0.0404345
MYL3_HUMAN	MYL3_HUMAN	EF-hand 1	IKIEFTPEQIEEFKEAFMLFDRTPKCEMK	42	70	55	3.2002	0.017871
MYL4_MOUSE	MYL3_HUMAN	EF-hand 3	HVLATLGERLTEDEVEKLMAGQEDSNGCINYEAFVK	155	190	163	3.23729	0.00977538
MYL3_HUMAN	MYL3_HUMAN	NTE	KPEPKKDDAK	5	14	9	3.75258	0.0012431
MYH7_HUMAN	MYH7_HUMAN	GFP	TQAAEELFTGVVPILVELDGDVNGHKFSVSGEGEGDATYGK	843	883	868	3.79534	0.00491109
MYH7_HUMAN	MYH7_HUMAN	U50	LKQREEQAEPDGTEEADKSAYLMGLNSADLLKGLCHPR	366	403	378	4.05758	0.000687832
MYL3_HUMAN	MYL3_HUMAN	EF-hand 1	TPKCEMKITYGQCGDVLR	64	81	70	4.09457	0.00109649
MYL1_MOUSE	MYL3_HUMAN	EF-hand 3	HVLATLGERLTEDEVEKLMAGQEDSNGCINYEAFVK	155	190	163	4.14451	0.00102821
MYL6B_MOUSE	MYL3_HUMAN	NTE	AAPKAAPAPAPPPEPER	15	31	19	4.60651	0.000606204
MYH7_HUMAN	MYH7_HUMAN	L50 Loop3	NIKGKPEAHFSLIHYAGIVDYNIIGWLQK	568	596	572	4.76547	0.000661509
