# Supplementary material for: Mavacamten inhibits myosin activity by stabilizing the myosin interacting-heads motif and stalling motor force generation
Source: Sci Adv. 2026 Apr 29;12(18):eaea9335. doi: 10.1126/sciadv.aea9335 (PMC13127578; doi:10.1126/sciadv.aea9335)
Supplement: Supplementary file 3 — Data S1 and S2 [file sciadv.aea9335_data_s1_and_s2.zip › sciadv.aea9335_data_s2.xlsx]

## Sheet: Information
Index	Tab	Description	Origin
1	Protein_Quant	protein quantitation for the normalisation of crosslinks and monolinks
		Protein_Quant
		Total Area MS1 is sumed for each protein from Prep_Protein_Quant for each of the listed replicates
		Total Area MS1 Non-DSBU Peptides ratio is the ratio of Total Area MS1 for each replicate relative to average Non-DSBU Peptides Total Area MS1 and is calculated from non-dsbu reacted peptides and used in the normalisation of DSBU signal
		Total Area MS1 Inter-links is taken from Prep_MoP_all
		Total Area MS1 Inter-links is taken from Prep_DiP_all
		Total Area MS1 Monolinks is taken from Prep_Monlinks from the protein listed above
		Total Area MS1 DSBU Peptides is the sum of Total Area MS1 Crosslinks and Monolinks used to calculate DSBU TA MS1 ratio
		Total Area MS1 is both non-DSBU and DSBU reacted peptides and used to calculate TA MS1 ratio
2	Peptide_lookup	Table of peptides for alignment lookup. Used to match up peptides for alignment
3	Monolinks	Monolink quantitation	Prep_Monolink_Quant
		Monolinks - The data from Prep_Monolinks is formated first by sorting by Protein1, Site1, First postion, Last postion, Peptide
		Protein Name is the Protein associated from the MSFragger search with the given peptide
		cS1_??uM_Mava_DSBU_? TA Norma (columns Q to V) is the normalised total area, using Non-DSBU TA MS1 ratio, for each specific peptide monolink taken from each replicates cS1_??uM_Mava_DSBU_? Total Area MS1
4	Intrapeptide	Intrapeptide crosslink quantitation	Prep_Crosslink_Quant
		cS1_??uM_Mava_DSBU_? TA Norma (columns Q to V) is the normalised total area, using Non-DSBU TA MS1 ratio, for each specific peptide crosslink taken from each replicates cS1_??uM_Mava_DSBU_? Total Area MS1
6	Interpeptide	Interpeptide crosslink quantitation	Prep_Crosslink_Quant
		Interpeptide is used to quantify interpeptide crosslinks - The data from Prep_DiP_all is formated first by re-formatting the data so that Protein1 is MYH7 if the MYH7 and another protein and that Site1 is always the smaller residue number if the crosslink invovles peptides from the same protein. The data is then sorted Protein1, Site1, Protein2, Site2, From1, To1, From2, To2
		See Intrapeptide
7	Aligned_Monolinks_0.05	Monolinks that pass fold changs > 2 and p<0.05 and then aligned onto MYH7_HUMAN β-cardiac S1::GFP, MYL3_HUMAN and MLRV_HUMAN	Unaligned_Monolinks_0.05
8	Aligned_Intralinks_0.05	Intrapeptide crosslinks that pass fold changs > 2 and p<0.05 and then aligned onto MYH7_HUMAN β-cardiac S1::GFP, MYL3_HUMAN and MLRV_HUMAN	Unaligned_intralinks_0.05
9	Aligned_Interlinks_0.05	Interpeptide crosslinks that pass fold changs > 2 and p<0.05 and then aligned onto MYH7_HUMAN β-cardiac S1::GFP, MYL3_HUMAN and MLRV_HUMAN	Unaligned_interlinks_0.05

## Sheet: Protein_Quant
Protein Name	cS1_0uM_Mava_DSBU_1 Total Area MS1	cS1_0uM_Mava_DSBU_2 Total Area MS1	cS1_0uM_Mava_DSBU_3 Total Area MS1	cS1_50uM_Mava_DSBU_1 Total Area MS1	cS1_50uM_Mava_DSBU_2 Total Area MS1	cS1_50uM_Mava_DSBU_3 Total Area MS1
sp|P00004|CYC_HORSE	67109176	42283033	34896251	81567846	107713103	607699843
sp|P00761|TRYP_PIG	2189132124	214467637	39781434096	24041526267	24843093865	25919950326
sp|P00883|ALDOA_RABIT	35086859	15434544	12583892	125788595	128267709	59451979
sp|P02662|CASA1_BOVIN	2767157	1109871	1716883	6303494	4717894	3408501
sp|P02668|CASK_BOVIN	4148167	888324	2760437	720402	2770473	1831848
sp|P02768|ALBU_HUMAN	3127905	2591271	2155316	44372548	5436625	1415908
sp|P04264|K2C1_HUMAN	1299115894	2012595259	3822131079	4593575592	4020267017	4411344396
sp|P05977|MYL1_MOUSE	10477610114	5613556068	5355376584	55150971076	80957565298	71613303221
sp|P05977-2|MYL1_MOUSE	12998962	10747362	17429371	30289304	66299554	28294881
sp|P06396|GELS_HUMAN	4569934	3170251	3850837	21635929	22819932	21526853
sp|P08590|MYL3_HUMAN	15309085162	8002539246	8175812331	86677080233	118714068830	115660042939
sp|P09541|MYL4_MOUSE	2859603830	1483602989	1942653083	8006438431	12341482315	11762262497
sp|P09542|MYL3_MOUSE	39981935	11203727	9343143	181877590	61774025	167314592
sp|P10916|MLRV_HUMAN	13406507908	7177853340	6998495145	75606191760	134572594889	97061729599
sp|P12883|MYH7_HUMAN	324849032073	150316713811	262019881950	1148321801684	1370045708965	1224560499070
sp|P13645|K1C10_HUMAN	601084217	994036181	1120749186	749685684	754990021	777667597
sp|P35527|K1C9_HUMAN	465316781	719929656	2141034759	834817293	607046796	771268572
sp|P35908|K22E_HUMAN	203999223	399457973	632582571	381288027	434613303	461918404
sp|P51667|MLRV_MOUSE	70461052	34679526	51641320	555454597	858385652	666722198
sp|P62937|PPIA_HUMAN	777241	461100	170389	15425158	19670175	15244083
sp|P97457|MYL11_MOUSE	2517673927	1456481770	1246694770	13931966233	23949167468	19026041311
sp|P99999|CYC_HUMAN	22230111	22229268	27159347	1057340	1016632	701655
sp|Q06830|PRDX1_HUMAN	1442894	1343836	1344815	4562960	6505937	5610981
sp|Q8CI43|MYL6B_MOUSE	2273706388	1718382865	918062859	8880139966	9204329428	9606288168
Total Area MS1 Non-DSBU Peptides	376716569034	180255758908	334319960414	1428244538009	1781730305906	1583211539422
Non-DSBU TA MS1 ratio	0.397627	0.190261	0.352877	1.50752	1.88063	1.67109
Total Area MS1 Inter-links	10664047810	4286997735	10003930987	64840539775	100282341990	107039526720
Total Area MS1 Intra-links	93195057902	44546654740	52868106155	257678571568	272905502011	290607009400
sp|P05977|MYL1_MOUSE	6319807127	4033898440	5929826938	12018092389	14935856174	26106082289
sp|P08590|MYL3_HUMAN	9357467639	5463892899	8050643682	15796744343	14400757279	17375301572
sp|P09541|MYL4_MOUSE	993720941	472943767	680920628	3818864128	4811937848	4222745985
sp|P10916|MLRV_HUMAN	3885142221	2114571383	4621128765	11503148766	14463800001	13865073855
sp|P12883|MYH7_HUMAN	44657225480	21466166227	32451535727	120424611855	152980917049	128272007654
sp|P09542|MYL3_MOUSE	44156138	13136532	10324411	165989880	225188828	273007708
sp|P51667|MLRV_MOUSE	12541585	11527024	6904153	314234216	97720915	310507171
sp|P97457|MYL11_MOUSE	332377843	146227028	198113993	1314893808	2344045881	1834351444
sp|Q8CI43|MYL6B_MOUSE	737605551	397975675	487157536	2676808870	4785184136	2905604768
Total Area MS1 Monolinks	66340044525	34120338975	52436555833	168033388255	209045408111	195164682446
Total Area MS1 DSBU Peptides	170199150237	82953991450	115308592975	490552499598	582233252112	592811218566
DSBU TA MS1 ratio	0.502048	0.244695	0.340134	1.44702	1.71745	1.74866
Total Area Myosin MS1	542015811588	258779752154	402043983531	1887894710472	2333004628536	2142963717042
TA Myosin MS1 ratio	0.42979	0.76334	1.18594	5.56885	6.88182	6.32124
Total Area Non-Myosin MS1	4899907683	4429998204	47584569858	30902327135	30958929482	33059040946
TA non-Myosin MS1 ratio	0.193628	0.0130675	0.140363	0.0911547	0.0913216	0.0975165
Total Area MS1	546915719271	263209750358	449628553389	1918797037607	2363963558018	2176022757988
TA MS1 ratio	0.425145	0.776408	1.3263	5.66	6.97314	6.41876

## Sheet: Monolinks
Protein1	Site1	cS1_0uM_Mava_DSBU_1 TA Norma	cS1_0uM_Mava_DSBU_2 TA Norma	cS1_0uM_Mava_DSBU_3 TA Norma	cS1_50uM_Mava_DSBU_1 TA Norma	cS1_50uM_Mava_DSBU_2 TA Norma	cS1_50uM_Mava_DSBU_3 TA Norma	Blank	0um_mava_Peptide_MEAN	50um_mava_Peptide_MEAN	Peptide Fold Change	Peptide Log2 Fold Change	Peptide T-Test
MLRV_HUMAN	4	1.91854e+06	3.92541e+06	39815.6	3.9092e+07	2.05044e+06	3.63824e+07		1.96126e+06	2.58416e+07	13.176	3.71985	0.0584335
MLRV_HUMAN	30	1.32246e+08	1.78244e+07	5.94002e+07	1.96823e+08	4.59739e+07	2.30365e+08		6.98234e+07	1.57721e+08	2.25885	1.17559	0.126367
MLRV_HUMAN	46	1.86018e+09	2.66619e+09	2.61607e+09	4.49598e+08	1.00512e+09	3.23997e+08		2.38081e+09	5.92905e+08	0.249034	-2.00558	0.00294693
MLRV_HUMAN	62	2.60045e+08	2.02925e+08	1.60147e+08	5.9203e+07	1.1137e+08	9.23084e+07		2.07706e+08	8.76271e+07	0.421881	-1.24509	0.0106807
MLRV_HUMAN	71	1.59532e+07	2.61925e+07	1.90694e+07	5.28872e+07	2.67985e+07	3.71471e+07		2.0405e+07	3.89443e+07	1.90856	0.932486	0.0428702
MLRV_HUMAN	91	1.23685e+09	9.75475e+08	7.47531e+08	7.18239e+08	7.83299e+08	9.16184e+08		9.8662e+08	8.05907e+08	0.816837	-0.29188	0.151348
MLRV_HUMAN	104	3.2029e+08	2.63861e+08	2.11683e+08	5.6643e+08	2.59304e+08	4.91541e+08		2.65278e+08	4.39092e+08	1.65521	0.727018	0.0748142
MLRV_HUMAN	111	9.14149e+08	7.41828e+08	4.7939e+09	8.35452e+08	8.86295e+08	6.44993e+08		2.14996e+09	7.88913e+08	0.366943	-1.44637	0.181181
MLRV_HUMAN	115	9.04658e+08	1.11829e+09	4.29276e+08	4.31401e+08	5.64734e+08	3.11702e+08		8.17408e+08	4.35946e+08	0.533327	-0.906909	0.0763219
MLRV_HUMAN	132	9.01155e+08	6.79922e+08	7.63077e+08	3.62335e+08	5.2888e+08	3.66184e+08		7.81384e+08	4.19133e+08	0.536398	-0.898625	0.00644091
MLRV_HUMAN	165	3.12457e+09	4.31784e+09	3.25716e+09	3.37028e+09	2.91004e+09	4.24505e+09		3.56653e+09	3.50846e+09	0.983718	-0.0236826	0.460062
MLRV_MOUSE	111	1.96394e+07	3.18213e+07	8.16766e+06	9.43695e+06	1.6605e+07	5.66127e+06		1.98761e+07	1.05677e+07	0.53168	-0.91137	0.142443
MLRV_MOUSE	153	1.19017e+07	2.87641e+07	1.13977e+07	1.99007e+08	3.53569e+07	1.8015e+08		1.73545e+07	1.38171e+08	7.96171	2.99308	0.0404345
MYH7_HUMAN	15	5.18487e+07	6.90006e+07	4.14556e+07	3.65607e+07	3.93418e+07	2.23938e+07		5.41016e+07	3.27654e+07	0.605627	-0.723499	0.0451022
MYH7_HUMAN	21	6.99578e+08	5.30451e+08	1.96798e+08	1.54216e+08	2.49753e+08	1.1625e+08		4.75609e+08	1.73407e+08	0.364599	-1.45562	0.0596889
MYH7_HUMAN	34	2.27125e+09	2.53539e+09	8.71827e+08	2.27924e+09	5.43958e+09	2.01462e+09		1.89282e+09	3.24448e+09	1.7141	0.77745	0.164187
MYH7_HUMAN	35	1.56051e+08	1.45668e+08	4.03451e+07	8.99881e+07	3.50222e+08	1.18933e+08		1.14021e+08	1.86381e+08	1.63462	0.708952	0.233828
MYH7_HUMAN	43	1.11301e+09	1.19544e+09	2.72663e+08	4.79514e+08	3.86355e+08	3.62017e+08		8.60368e+08	4.09296e+08	0.475721	-1.07181	0.101708
MYH7_HUMAN	48	5.48142e+07	6.25297e+07	1.99935e+07	3.03942e+07	4.11281e+07	3.73729e+07		4.57791e+07	3.62984e+07	0.792904	-0.334783	0.259975
MYH7_HUMAN	58	1.92774e+08	2.45338e+08	2.40859e+07	1.93056e+08	2.58082e+08	1.18552e+08		1.54066e+08	1.89897e+08	1.23257	0.301665	0.334849
MYH7_HUMAN	60	679738	2.05404e+06	390270	1.84863e+06	1.56615e+06	2.36665e+06		1.04135e+06	1.92714e+06	1.85062	0.888008	0.0957486
MYH7_HUMAN	65	1.90088e+06	2.48924e+06	61698.6	4.01657e+06	1.28073e+07	2.9712e+06		1.48394e+06	6.59834e+06	4.4465	2.15267	0.0928131
MYH7_HUMAN	67	6.23319e+07	6.35383e+07	2.10481e+07	1.78584e+08	3.20733e+08	1.09784e+08		4.89728e+07	2.03034e+08	4.14585	2.05167	0.0363815
MYH7_HUMAN	72	586555	909125	1.17723e+06	2.56094e+06	9.17964e+06	918256		890971	4.21961e+06	4.73597	2.24366	0.129369
MYH7_HUMAN	83	2.59825e+07	3.00295e+07	1.99229e+07	5.66399e+07	2.34791e+08	5.73609e+07		2.53116e+07	1.16264e+08	4.5933	2.19953	0.100046
MYH7_HUMAN	106	1.23662e+07	9.79646e+06	1.03673e+07	1.808e+07	4.2125e+07	2.07142e+07		1.08433e+07	2.69731e+07	2.48753	1.31471	0.0513944
MYH7_HUMAN	146	1.61791e+09	3.05126e+08	2.54981e+09	1.7922e+08	1.32254e+08	1.44433e+08		1.49095e+09	1.51969e+08	0.101928	-3.29438	0.0544698
MYH7_HUMAN	148	5.27253e+07	9.51188e+06	5.88668e+07	1.61203e+07	8.40136e+06	3.84092e+06		4.0368e+07	9.45418e+06	0.2342	-2.09419	0.0622126
MYH7_HUMAN	156	1.09002e+09	3.49748e+08	2.4032e+09	1.16352e+08	9.4641e+07	1.00736e+08		1.28099e+09	1.0391e+08	0.0811167	-3.62386	0.0607556
MYH7_HUMAN	158	1.96369e+09	7.35794e+08	1.08717e+09	1.02815e+09	2.65023e+08	1.30675e+09		1.26222e+09	8.66642e+08	0.686602	-0.542454	0.228024
MYH7_HUMAN	164	1.55617e+09	6.59317e+08	2.96872e+09	6.15784e+07	3.49046e+07	6.06428e+07		1.72807e+09	5.23753e+07	0.0303085	-5.04413	0.033645
MYH7_HUMAN	184	9.68817e+08	1.74656e+08	1.50149e+09	5.85356e+08	2.1243e+08	5.22407e+08		8.81653e+08	4.40064e+08	0.499135	-1.0025	0.167025
MYH7_HUMAN	205	2.8853e+09	2.88116e+09	7.9938e+08	3.34036e+09	4.40576e+09	1.86522e+09		2.18861e+09	3.20378e+09	1.46384	0.549757	0.186372
MYH7_HUMAN	206	1.20441e+08	1.32204e+08	5.13012e+07	2.58694e+08	2.49799e+08	2.25463e+08		1.01315e+08	2.44652e+08	2.41476	1.27188	0.00307438
MYH7_HUMAN	207	4.15374e+09	4.00963e+09	9.99398e+08	3.82478e+09	5.11773e+09	4.58603e+09		3.05426e+09	4.50951e+09	1.47647	0.562151	0.127217
MYH7_HUMAN	213	1.05798e+09	1.26502e+09	3.36104e+08	9.43592e+08	1.32995e+09	9.72581e+08		8.8637e+08	1.08204e+09	1.22076	0.287775	0.279723
MYH7_HUMAN	234	2.53625e+08	3.98521e+08	2.36591e+08	6.46443e+07	5.95068e+07	7.89481e+07		2.96246e+08	6.76997e+07	0.228526	-2.12957	0.00575334
MYH7_HUMAN	246	2.02139e+08	3.0217e+08	2.40923e+08	6.88939e+07	4.96676e+07	1.2857e+08		2.48411e+08	8.23771e+07	0.331617	-1.59241	0.00576269
MYH7_HUMAN	255	2.46887e+07	1.61301e+07	5.15025e+08	5.44765e+07	2.1952e+07	1.41431e+08		1.85281e+08	7.262e+07	0.391944	-1.35128	0.270406
MYH7_HUMAN	257	5.94013e+09	4.58973e+09	6.33362e+09	5.23867e+09	2.38666e+09	5.24881e+09		5.62116e+09	4.29138e+09	0.763433	-0.389426	0.144545
MYH7_HUMAN	270	2.31565e+08	3.19422e+08	2.47515e+08	6.30814e+07	5.3734e+07	8.06376e+07		2.66167e+08	6.58177e+07	0.247279	-2.01579	0.00102984
MYH7_HUMAN	278	2.15553e+08	1.92503e+08	1.97231e+08	5.68612e+07	8.87894e+07	6.09555e+07		2.01762e+08	6.88687e+07	0.341336	-1.55074	0.000204718
MYH7_HUMAN	351	2.44146e+09	2.69054e+09	1.64352e+09	1.68757e+09	2.73649e+09	1.53302e+09		2.2585e+09	1.98569e+09	0.879206	-0.185726	0.304594
MYH7_HUMAN	363	1.94428e+08	1.79301e+08	1.72358e+08	2.56898e+08	2.96985e+08	3.95412e+08		1.82029e+08	3.16432e+08	1.73836	0.797726	0.0160497
MYH7_HUMAN	367	1.50023e+09	1.57364e+09	3.35202e+08	2.27245e+09	2.52819e+09	2.42685e+09		1.13636e+09	2.40916e+09	2.12008	1.08412	0.017766
MYH7_HUMAN	378	1.63941e+07	3.10326e+07	8.1945e+06	2.86701e+08	3.79152e+08	2.60324e+08		1.85404e+07	3.08726e+08	16.6515	4.05758	0.000687832
MYH7_HUMAN	383	1.78594e+09	1.05621e+09	1.28735e+09	2.51045e+09	2.74811e+09	2.42936e+09		1.3765e+09	2.56264e+09	1.86171	0.896626	0.00365529
MYH7_HUMAN	397	1.15685e+09	7.00517e+08	7.86231e+08	1.22446e+09	1.39801e+09	1.06024e+09		8.812e+08	1.22757e+09	1.39307	0.478267	0.0561159
MYH7_HUMAN	405	1.54815e+08	1.57595e+08	6.38784e+07	6.2033e+07	9.00169e+07	5.11011e+07		1.25429e+08	6.7717e+07	0.539883	-0.889282	0.0771054
MYH7_HUMAN	413	4.12293e+08	5.05743e+08	1.65427e+08	3.79796e+08	6.82934e+08	2.56662e+08		3.61154e+08	4.39797e+08	1.21775	0.284224	0.326683
MYH7_HUMAN	429	1.27046e+08	1.88595e+08	1.53718e+08	8.01897e+07	8.13685e+07	6.71247e+07		1.56453e+08	7.62276e+07	0.487224	-1.03734	0.00602565
MYH7_HUMAN	450	3.82571e+09	4.86389e+09	2.85178e+09	1.08383e+09	1.67472e+09	6.76746e+08		3.84713e+09	1.1451e+09	0.29765	-1.74831	0.00705981
MYH7_HUMAN	502	4.23471e+08	3.77578e+08	3.96271e+08	4.12676e+08	6.38747e+08	5.31017e+08		3.99106e+08	5.2748e+08	1.32165	0.402343	0.0631511
MYH7_HUMAN	526	9.97695e+06	2.90543e+06	3.82887e+06	4.44607e+06	5.37118e+06	2.89644e+06		5.57042e+06	4.2379e+06	0.760787	-0.394436	0.299286
MYH7_HUMAN	551	7.15964e+07	7.17229e+07	4.12345e+07	2.6045e+07	3.24813e+07	3.36267e+07		6.1518e+07	3.07177e+07	0.499328	-1.00194	0.0208193
MYH7_HUMAN	559	5.81014e+08	6.29801e+08	1.46833e+08	4.99678e+08	6.38925e+08	3.81293e+08		4.52549e+08	5.06632e+08	1.11951	0.162863	0.38355
MYH7_HUMAN	565	2.8413e+09	2.82636e+09	8.04269e+08	1.01004e+09	9.92437e+08	9.23661e+08		2.15731e+09	9.75379e+08	0.452128	-1.1452	0.0778972
MYH7_HUMAN	570	2.45856e+06	3.79267e+06	4.10733e+06	294219	1.52384e+06	48516.9		3.45285e+06	622192	0.180197	-2.47236	0.0070899
MYH7_HUMAN	572	7.89371e+06	1.45943e+07	4.44378e+07	4.7168e+08	6.30239e+08	7.18376e+08		2.23086e+07	6.06765e+08	27.1987	4.76547	0.000661509
MYH7_HUMAN	598	2.72843e+08	3.08325e+08	1.3258e+08	2.61069e+08	3.81652e+08	1.61935e+08		2.37916e+08	2.68219e+08	1.12737	0.172958	0.366996
MYH7_HUMAN	611	6.77864e+07	1.26811e+08	2.38241e+07	1.22146e+08	2.99701e+08	9.34643e+07		7.28071e+07	1.71771e+08	2.35926	1.23833	0.118083
MYH7_HUMAN	615	8.63979e+07	9.91648e+07	4.36217e+07	1.18814e+08	2.25707e+08	8.4502e+07		7.63948e+07	1.43008e+08	1.87196	0.904546	0.109411
MYH7_HUMAN	633	1.74064e+09	1.89183e+09	1.86919e+09	3.64022e+08	8.07615e+08	2.36929e+08		1.83389e+09	4.69522e+08	0.256026	-1.96564	0.000799946
MYH7_HUMAN	635	5.27119e+07	5.33744e+07	1.81497e+07	2.78942e+08	4.19793e+08	2.29559e+08		4.1412e+07	3.09432e+08	7.47203	2.9015	0.00498634
MYH7_HUMAN	637	1.6475e+08	1.86511e+08	6.15642e+07	4.23916e+08	6.57709e+08	6.75899e+08		1.37608e+08	5.85841e+08	4.25731	2.08994	0.00377091
MYH7_HUMAN	639	8.09485e+07	6.86354e+07	1.18028e+07	3.03313e+08	1.99518e+08	2.24315e+08		5.37956e+07	2.42382e+08	4.50561	2.17172	0.00379314
MYH7_HUMAN	640	2.64931e+08	3.03957e+08	9.25684e+07	3.37639e+08	6.2062e+08	3.03381e+08		2.20486e+08	4.20546e+08	1.90736	0.93158	0.0849546
MYH7_HUMAN	657	2.79239e+09	2.9693e+09	2.62118e+09	2.20472e+09	2.22528e+09	2.22572e+09		2.79429e+09	2.21857e+09	0.793966	-0.332851	0.00231853
MYH7_HUMAN	664	1.51493e+08	2.12154e+08	1.36646e+08	4.94403e+07	3.99027e+07	6.61705e+07		1.66764e+08	5.18378e+07	0.310844	-1.68574	0.00457907
MYH7_HUMAN	665	1.51493e+08	2.12154e+08	1.36646e+08	5.02033e+07	4.1003e+07	6.61705e+07		1.66764e+08	5.24589e+07	0.314569	-1.66855	0.0045996
MYH7_HUMAN	679	1.85909e+09	1.24801e+09	5.93169e+08	2.17799e+08	2.14965e+08	1.88489e+08		1.23342e+09	2.07084e+08	0.167894	-2.57438	0.0242315
MYH7_HUMAN	680	2.96319e+08	1.51576e+08	1.5015e+08	1.59452e+08	1.87124e+08	1.02108e+08		1.99349e+08	1.49561e+08	0.750251	-0.414555	0.206594
MYH7_HUMAN	707	2.85727e+09	3.19639e+09	8.53611e+08	1.11619e+09	3.68294e+08	7.76008e+08		2.30242e+09	7.53496e+08	0.327262	-1.61148	0.0559827
MYH7_HUMAN	722	2.90374e+08	2.6418e+08	2.06366e+07	2.76659e+08	5.06405e+08	1.83927e+08		1.9173e+08	3.2233e+08	1.68117	0.749464	0.183799
MYH7_HUMAN	738	2.06518e+08	2.41393e+08	1.04252e+08	4.68681e+07	5.8477e+07	2.67622e+07		1.84055e+08	4.40358e+07	0.239254	-2.06338	0.0146972
MYH7_HUMAN	740	5.93062e+08	6.1675e+08	1.00939e+08	6.39582e+08	2.34377e+08	3.62609e+08		4.36917e+08	4.12189e+08	0.943404	-0.0840531	0.455187
MYH7_HUMAN	744	1.98455e+09	1.76377e+09	3.8245e+08	2.60793e+09	2.88444e+09	2.22475e+09		1.37692e+09	2.57237e+09	1.8682	0.901652	0.0449042
MYH7_HUMAN	757	5.51902e+08	5.37656e+08	1.63105e+08	8.49389e+08	6.75352e+08	1.072e+09		4.17554e+08	8.6558e+08	2.07298	1.0517	0.0295897
MYH7_HUMAN	762	1.70488e+08	1.96381e+08	1.53348e+08	1.34255e+08	1.44912e+08	1.43086e+08		1.73406e+08	1.40751e+08	0.811686	-0.301006	0.0325115
MYH7_HUMAN	766	2.24129e+07	2.37139e+07	2.81279e+08	5.36598e+07	2.34287e+08	2.0004e+08		1.09135e+08	1.62662e+08	1.49046	0.575759	0.31432
MYH7_HUMAN	802	7.49189e+07	1.04868e+08	1.94628e+07	1.28804e+07	1.47796e+07	7.20011e+06		6.64166e+07	1.162e+07	0.174957	-2.51493	0.047306
MYH7_HUMAN	803	2.18462e+08	3.24382e+08	7.66976e+07	1.68518e+08	2.25636e+08	2.79264e+08		2.06514e+08	2.24473e+08	1.08696	0.120299	0.415189
MYH7_HUMAN	825	9.47733e+08	5.84931e+08	1.35682e+08	1.29753e+09	4.90471e+08	1.10233e+09		5.56115e+08	9.63441e+08	1.73245	0.792812	0.147306
MYH7_HUMAN	835	1.17802e+07	7.11651e+06	2.25959e+06	2.99227e+07	3.14728e+07	2.71274e+07		7.05209e+06	2.95076e+07	4.18424	2.06497	0.000882596
MYH7_HUMAN	868	1.65596e+08	7.89461e+07	2.59319e+08	2.78855e+09	1.40258e+09	2.80444e+09		1.67954e+08	2.33186e+09	13.8839	3.79534	0.00491109
MYH7_HUMAN	870	1.69301e+06	552809	1.87089e+06	7.70035e+07	3.09266e+06	4.67013e+07		1.37224e+06	4.22658e+07	30.8007	4.94489	0.0646701
MYH7_HUMAN	883	5.15648e+09	6.98996e+09	5.55251e+09	2.45216e+09	1.93421e+09	3.10227e+09		5.89965e+09	2.49621e+09	0.423112	-1.24089	0.00320489
MYH7_HUMAN	885	3.05834e+07	3.00752e+07	1.5469e+07	1.91343e+07	1.73468e+07	1.90976e+07		2.53759e+07	1.85262e+07	0.730073	-0.453886	0.120916
MYH7_HUMAN	920	1.91078e+09	2.94067e+09	3.43625e+09	5.79457e+08	7.94902e+08	5.8182e+08		2.76257e+09	6.5206e+08	0.236034	-2.08293	0.0048697
MYH7_HUMAN	926	6.66007e+08	7.6869e+08	9.66029e+08	2.6188e+08	2.01563e+08	3.72548e+08		8.00242e+08	2.78664e+08	0.348225	-1.52191	0.00337202
MYH7_HUMAN	927	2.56882e+06	5.40226e+06	3.11641e+07	1.84244e+06	1.009e+06	1.60816e+06		1.30451e+07	1.48653e+06	0.113954	-3.13348	0.136435
MYH7_HUMAN	942	4.75276e+09	5.20676e+09	1.5119e+09	2.83613e+09	2.34089e+09	2.32506e+09		3.82381e+09	2.50069e+09	0.65398	-0.612681	0.161636
MYH7_HUMAN	948	4.71974e+09	5.74368e+09	2.19292e+09	2.76663e+09	2.33507e+09	2.24306e+09		4.21878e+09	2.44825e+09	0.580322	-0.785075	0.086262
MYH7_HUMAN	954	1.1295e+09	1.39598e+09	1.21857e+09	6.04918e+08	3.45741e+08	4.73437e+08		1.24801e+09	4.74699e+08	0.380364	-1.39455	0.00101792
MYH7_HUMAN	967	1.74821e+09	1.85961e+09	1.4091e+09	1.88708e+09	1.48668e+09	2.08583e+09		1.67231e+09	1.81986e+09	1.08824	0.121992	0.27153
MYH7_HUMAN	972	3.79306e+08	4.34075e+08	3.74211e+08	1.85216e+08	2.22189e+08	2.93439e+08		3.95864e+08	2.33615e+08	0.590139	-0.760873	0.00596445
MYH7_HUMAN	981	6.77812e+08	2.20596e+08	6.29573e+08	2.4493e+09	1.88255e+09	2.1663e+09		5.09327e+08	2.16605e+09	4.25277	2.0884	0.000813222
MYH7_HUMAN	986	2.59297e+07	3.13037e+07	2.56842e+07	6.15304e+06	1.47157e+06	2.49912e+07		2.76392e+07	1.08719e+07	0.393352	-1.34611	0.0433239
MYH7_HUMAN	988	2.59544e+07	3.13052e+07	2.29002e+07	1.4551e+07	4.0422e+06	3.32494e+07		2.67199e+07	1.72809e+07	0.64674	-0.628742	0.174034
MYH7_HUMAN	997	9.93599e+08	1.107e+09	9.02585e+08	7.05396e+08	9.92756e+08	8.71677e+08		1.00106e+09	8.5661e+08	0.855701	-0.224821	0.115109
MYH7_HUMAN	1003	1.2957e+08	1.37931e+08	1.42253e+07	1.15456e+08	3.17405e+07	6.66598e+07		9.39087e+07	7.12854e+07	0.759092	-0.397654	0.326762
MYH7_HUMAN	1041	5.94281e+08	8.0586e+08	1.13895e+09	3.24065e+08	1.21174e+08	4.38728e+08		8.46363e+08	2.94656e+08	0.348143	-1.52225	0.0199111
MYH7_HUMAN	1050	1.04808e+09	8.25168e+08	1.12283e+09	5.63528e+08	4.56103e+08	8.82296e+08		9.98692e+08	6.33976e+08	0.634806	-0.655613	0.0398521
MYH7_HUMAN	1055	1.20208e+09	9.63025e+08	1.22328e+09	4.20097e+08	6.01687e+08	6.95317e+08		1.12946e+09	5.72367e+08	0.50676	-0.980627	0.00433512
MYH7_HUMAN	1077	4.94123e+08	2.08207e+08	9.35172e+08	1.07447e+09	9.52318e+08	2.06465e+09		5.45834e+08	1.36381e+09	2.49859	1.32111	0.058641
MYL1_MOUSE	9	7.05629e+07	4.32059e+07	1.08726e+07	5.6119e+07	1.90416e+08	4.44044e+07		4.15471e+07	9.69799e+07	2.33421	1.22294	0.164516
MYL1_MOUSE	26	2.04263e+07	2.26301e+07	1.6559e+07	7.83003e+06	6.39681e+06	6.98666e+06		1.98718e+07	7.07117e+06	0.355839	-1.4907	0.00108217
MYL1_MOUSE	42	1.23885e+08	1.79622e+08	8.07796e+07	4.02596e+07	5.35585e+07	1.95486e+07		1.28096e+08	3.77889e+07	0.295006	-1.76119	0.0203093
MYL1_MOUSE	43	1.22374e+09	1.70591e+09	1.16459e+09	4.77838e+08	4.93735e+08	4.4052e+08		1.36475e+09	4.70698e+08	0.344897	-1.53576	0.00327327
MYL1_MOUSE	50	4.28107e+07	3.37743e+07	3.46234e+07	3.58421e+07	5.73586e+07	3.12176e+07		3.70694e+07	4.14728e+07	1.11879	0.161934	0.316928
MYL1_MOUSE	63	5.45925e+08	5.48568e+08	9.28145e+07	1.70681e+08	2.20882e+08	1.50459e+08		3.95769e+08	1.80674e+08	0.456513	-1.13127	0.116141
MYL1_MOUSE	86	6.76837e+08	7.8551e+08	1.94744e+08	4.4157e+08	5.3111e+08	2.7946e+08		5.52364e+08	4.1738e+08	0.755625	-0.404257	0.264351
MYL1_MOUSE	100	3.82248e+08	2.98443e+08	8.40785e+07	6.5706e+08	1.04404e+09	7.45995e+08		2.54923e+08	8.15699e+08	3.19978	1.67797	0.00940789
MYL1_MOUSE	118	8.59467e+07	5.54517e+07	1.20858e+08	2.67109e+08	2.65073e+08	3.66908e+08		8.74189e+07	2.99696e+08	3.42828	1.77748	0.00265465
MYL1_MOUSE	135	7.76563e+07	2.44942e+07	1.79659e+08	3.49333e+08	3.69864e+08	6.30093e+08		9.39364e+07	4.49763e+08	4.78795	2.25941	0.0122608
MYL1_MOUSE	156	9.72181e+07	1.46509e+07	1.03527e+08	1.2755e+09	9.79835e+08	1.5541e+09		7.17987e+07	1.26981e+09	17.6857	4.14451	0.00102821
MYL1_MOUSE	183	1.79858e+07	4.87207e+07	2.03786e+07	1.18885e+07	1.82149e+07	1.8472e+07		2.90284e+07	1.61918e+07	0.557793	-0.842197	0.136365
MYL11_MOUSE	31	1.75183e+08	1.01654e+08	2.14543e+08	2.71061e+08	1.41759e+08	3.72907e+08		1.63793e+08	2.61909e+08	1.59902	0.677187	0.129429
MYL11_MOUSE	47	4.61127e+07	6.62086e+07	9.89451e+07	1.29725e+07	4.48697e+07	1.25286e+07		7.04221e+07	2.34569e+07	0.333091	-1.58601	0.0332279
MYL11_MOUSE	63	7.79667e+07	5.88737e+07	4.58223e+07	4.54859e+07	8.1383e+07	6.3257e+07		6.08876e+07	6.33753e+07	1.04086	0.0577721	0.43355
MYL11_MOUSE	92	1.48477e+08	1.37728e+08	9.29329e+07	1.22911e+08	1.95761e+08	1.45942e+08		1.26379e+08	1.54872e+08	1.22545	0.293313	0.178665
MYL11_MOUSE	105	7.27161e+07	6.55738e+07	2.10663e+07	4.86231e+07	1.50361e+08	8.07552e+07		5.31187e+07	9.32463e+07	1.75543	0.811826	0.152252
MYL11_MOUSE	112	1.71496e+08	1.55696e+08	3.5995e+07	1.69803e+08	3.78637e+08	1.79838e+08		1.21062e+08	2.42759e+08	2.00524	1.00378	0.102193
MYL11_MOUSE	116	5.15697e+07	5.26622e+07	1.08945e+07	4.99907e+07	1.07416e+08	3.66155e+07		3.83755e+07	6.46741e+07	1.6853	0.753004	0.182015
MYL11_MOUSE	137	3.98988e+06	7.95227e+06	4.75497e+06	9.26851e+06	1.63843e+07	1.62857e+07		5.56571e+06	1.39795e+07	2.51172	1.32868	0.0168454
MYL11_MOUSE	158	9.74153e+06	1.11163e+07	427087	1.11088e+07	5.04577e+06	1.37131e+07		7.09498e+06	9.95588e+06	1.40323	0.488751	0.267808
MYL11_MOUSE	166	5.99635e+07	7.95959e+07	2.77199e+07	1.12791e+08	9.89869e+07	1.56041e+08		5.57598e+07	1.22606e+08	2.19883	1.13674	0.0216189
MYL3_HUMAN	9	5.03931e+06	4.82897e+06	553103	3.55886e+07	5.71296e+07	4.77461e+07		3.47379e+06	4.68214e+07	13.4785	3.75258	0.0012431
MYL3_HUMAN	14	1.64898e+07	1.77981e+07	3.73842e+06	1.22313e+07	1.77426e+07	8.49691e+06		1.26754e+07	1.28236e+07	1.01169	0.0167677	0.489371
MYL3_HUMAN	18	8.56989e+07	1.12221e+08	1.44974e+07	1.31816e+08	3.03425e+08	1.37668e+08		7.08058e+07	1.9097e+08	2.69709	1.4314	0.0654024
MYL3_HUMAN	33	1.50082e+08	1.73152e+08	7.44181e+07	1.68692e+08	2.85281e+08	1.85586e+08		1.32551e+08	2.13186e+08	1.60834	0.685568	0.0808096
MYL3_HUMAN	43	1.90359e+07	2.00175e+07	1.42895e+07	3.94375e+07	4.84095e+07	5.44384e+07		1.7781e+07	4.74285e+07	2.66737	1.41542	0.00161883
MYL3_HUMAN	55	9.77048e+06	2.83188e+06	2.02477e+06	2.48828e+07	6.80992e+07	4.14542e+07		4.87571e+06	4.48121e+07	9.19088	3.2002	0.017871
MYL3_HUMAN	66	289045	76878.6	217881	262247	994234	216134		194601	490872	2.52245	1.33482	0.158748
MYL3_HUMAN	70	1.02791e+06	2.20147e+06	667774	2.05324e+07	2.79246e+07	1.81221e+07		1.29905e+06	2.2193e+07	17.084	4.09457	0.00109649
MYL3_HUMAN	98	7.69863e+09	9.02337e+09	4.01298e+09	2.87536e+09	8.54364e+08	2.40191e+09		6.91166e+09	2.04388e+09	0.295715	-1.75772	0.0198189
MYL3_HUMAN	107	4.81449e+08	2.07244e+08	1.42363e+09	1.19995e+09	1.30184e+09	1.32386e+09		7.04108e+08	1.27522e+09	1.81111	0.856872	0.098953
MYL3_HUMAN	123	1.98822e+08	9.11872e+07	3.35185e+08	1.78151e+08	1.34397e+08	2.76427e+08		2.08398e+08	1.96325e+08	0.942067	-0.0860991	0.445131
MYL3_HUMAN	125	1.66647e+09	1.2174e+09	1.06023e+09	1.61263e+09	6.64793e+08	1.22447e+09		1.3147e+09	1.1673e+09	0.88788	-0.171564	0.33896
MYL3_HUMAN	142	1.23347e+10	1.70829e+10	1.50134e+10	3.62088e+09	3.55645e+09	4.11113e+09		1.48103e+10	3.76282e+09	0.254067	-1.97672	0.000670443
MYL3_HUMAN	147	5.47368e+07	8.10343e+07	4.39098e+07	2.59276e+07	6.52835e+07	2.85613e+07		5.98936e+07	3.99241e+07	0.666584	-0.585142	0.150386
MYL3_HUMAN	171	6.10744e+08	5.23449e+08	6.68551e+08	3.77547e+08	1.644e+08	3.99905e+08		6.00914e+08	3.13951e+08	0.522455	-0.936622	0.0145088
MYL3_HUMAN	190	5.32996e+07	6.22532e+07	2.30597e+07	3.57509e+07	5.33549e+07	6.02405e+07		4.62041e+07	4.97821e+07	1.07744	0.107605	0.404915
MYL3_MOUSE	199	5.2906e+07	6.22532e+07	1.94416e+07	3.57213e+07	5.33549e+07	6.02405e+07		4.48669e+07	4.97722e+07	1.10933	0.149689	0.379304
MYL3_MOUSE	204	5.81433e+07	6.79164e+06	9.81621e+06	7.43866e+07	6.63865e+07	1.03131e+08		2.49171e+07	8.13012e+07	3.26288	1.70614	0.0240381
MYL4_MOUSE	10	2.74009e+08	1.89195e+08	5.20208e+07	1.13117e+09	1.77331e+09	1.0065e+09		1.71742e+08	1.30366e+09	7.59081	2.92425	0.00502569
MYL4_MOUSE	68	5.58673e+07	7.80435e+07	5.40803e+07	1.04145e+08	9.82857e+07	8.0696e+07		6.26637e+07	9.43756e+07	1.50606	0.590783	0.019261
MYL4_MOUSE	86	1.57997e+06	2.96343e+06	749928	5.40448e+06	2.49723e+06	1.20566e+06		1.76444e+06	3.03579e+06	1.72054	0.782859	0.207512
MYL4_MOUSE	96	9.22339e+08	8.40586e+08	3.58216e+08	5.15571e+08	2.17476e+08	7.08801e+08		7.07047e+08	4.80616e+08	0.679751	-0.556922	0.18722
MYL4_MOUSE	105	3.78948e+07	5.27821e+07	9.27275e+07	2.91531e+07	2.31224e+07	3.06133e+07		6.11348e+07	2.76296e+07	0.451945	-1.14578	0.0563046
MYL4_MOUSE	123	5.73539e+08	6.21078e+08	5.54268e+08	1.96807e+08	1.66654e+08	1.68094e+08		5.82962e+08	1.77185e+08	0.30394	-1.71814	2.61117e-05
MYL4_MOUSE	140	5.73925e+08	6.48929e+08	6.57265e+08	3.3066e+08	2.00929e+08	3.02719e+08		6.26707e+08	2.78103e+08	0.443753	-1.17217	0.000917563
MYL4_MOUSE	161	1.3972e+07	8.06336e+06	4.77433e+06	9.91928e+07	4.50759e+07	1.08553e+08		8.93658e+06	8.4274e+07	9.43023	3.23729	0.00977538
MYL4_MOUSE	188	1.43372e+07	1.14326e+07	1.07606e+07	1.32465e+07	2.97163e+06	1.26431e+07		1.21768e+07	9.62043e+06	0.79006	-0.339966	0.253109
MYL6B_MOUSE	10	235686	459826	29236.8	559616	4.651e+06	688828		241583	1.96648e+06	8.13998	3.02503	0.135012
MYL6B_MOUSE	19	862993	68484.9	130519	1.14144e+06	3.41027e+06	742022		353999	1.76458e+06	4.9847	2.31751	0.089966
MYL6B_MOUSE	32	5.10171e+06	2.26063e+06	1.83369e+06	7.1293e+07	9.11235e+07	6.16085e+07		3.06534e+06	7.4675e+07	24.3611	4.60651	0.000606204
MYL6B_MOUSE	34	3.01346e+06	3.23915e+06	221647	7.96808e+06	1.69337e+07	9.32567e+06		2.15809e+06	1.14092e+07	5.2867	2.40237	0.0175617
MYL6B_MOUSE	45	2.1553e+07	1.93058e+07	5.0815e+06	3.88135e+07	6.1954e+07	4.7006e+07		1.53135e+07	4.92578e+07	3.21664	1.68555	0.00815296
MYL6B_MOUSE	82	4.26819e+07	3.88249e+07	1.31045e+07	4.863e+07	7.25636e+07	3.87527e+07		3.15371e+07	5.33155e+07	1.69056	0.757503	0.0932038
MYL6B_MOUSE	106	5.28424e+07	7.79299e+07	2.02698e+07	4.46819e+07	6.6048e+07	4.94923e+07		5.03473e+07	5.34074e+07	1.06078	0.0851234	0.436288
MYL6B_MOUSE	112	4.92894e+07	4.90017e+07	8.9187e+06	6.06782e+07	8.08492e+07	4.29411e+07		3.57366e+07	6.14895e+07	1.72063	0.782937	0.105544
MYL6B_MOUSE	117	4.12018e+07	6.16534e+07	4.08072e+06	7.50817e+07	4.72985e+07	4.46458e+07		3.56453e+07	5.56753e+07	1.56193	0.643326	0.18075
MYL6B_MOUSE	135	5.04357e+07	5.73482e+07	1.16921e+08	4.01412e+07	1.19399e+08	3.89851e+07		7.49016e+07	6.61751e+07	0.883493	-0.178709	0.404957
MYL6B_MOUSE	141	8.42131e+07	7.56366e+07	5.02905e+07	3.32514e+06	6.00026e+06	1.0233e+07		7.00467e+07	6.51948e+06	0.0930733	-3.42549	0.00180519
MYL6B_MOUSE	154	1.02613e+08	8.95499e+07	4.50377e+07	1.30724e+08	4.15869e+07	1.18937e+08		7.9067e+07	9.70824e+07	1.22785	0.296134	0.306773
MYL6B_MOUSE	159	1.59846e+08	1.80657e+08	9.22229e+07	1.29099e+08	1.09538e+08	1.11363e+08		1.44242e+08	1.16667e+08	0.808828	-0.306095	0.18569
MYL6B_MOUSE	175	3.70632e+07	6.02028e+07	1.87407e+07	7.18549e+07	4.69669e+07	8.3442e+07		3.86689e+07	6.74213e+07	1.74355	0.80203	0.0744752

## Sheet: Intrapeptide_Crosslinks
Protein1	Site1	Protein2	Site2	Blank	cS1_0uM_Mava_DSBU_1 TA Norma	cS1_0uM_Mava_DSBU_2 TA Norma	cS1_0uM_Mava_DSBU_3 TA Norma	cS1_50uM_Mava_DSBU_1 TA Norma	cS1_50uM_Mava_DSBU_2 TA Norma	cS1_50uM_Mava_DSBU_3 TA Norma	Blank	0um_mava_Peptide_MEAN	50um_mava_Peptide_MEAN	Peptide Fold Change	Peptide Log2 Fold Change	Peptide T-Test
MLRV_HUMAN	30	MLRV_HUMAN	34		1.2798e+06	1.85826e+06	3.95697e+06	1.99045e+06	402818	1.72463e+06		2.36501e+06	1.37263e+06	0.580392	-0.784899	0.177586
MLRV_HUMAN	46	MLRV_HUMAN	52		3.15655e+07	5.57018e+07	4.93976e+07	1.19886e+07	3.11265e+07	7.06725e+06		4.5555e+07	1.67275e+07	0.367193	-1.44539	0.0244358
MLRV_HUMAN	62	MLRV_HUMAN	71		1.4685e+06	2.60933e+06	3.58038e+06	8.16067e+06	835924	3.92391e+06		2.55273e+06	4.30683e+06	1.68715	0.754585	0.235811
MLRV_HUMAN	62	MLRV_HUMAN	89		1.64229e+09	9.59468e+08	7.34442e+08	4.77675e+08	1.44675e+08	4.20958e+08		1.11207e+09	3.47769e+08	0.312724	-1.67704	0.0293926
MLRV_HUMAN	91	MLRV_HUMAN	98		3.1701e+06	1.94893e+06	1.79195e+06	3.16342e+06	9.67519e+06	5.00469e+06		2.30366e+06	5.94777e+06	2.58188	1.36842	0.0702417
MLRV_HUMAN	91	MLRV_HUMAN	104		1.29029e+08	7.37082e+07	1.23867e+08	2.37834e+08	2.02893e+08	3.00347e+08		1.08868e+08	2.47025e+08	2.26903	1.18207	0.00729912
MLRV_HUMAN	104	MLRV_HUMAN	111		5.62619e+07	3.63394e+07	3.89147e+07	5.87418e+07	3.94422e+07	7.31875e+07		4.38387e+07	5.71238e+07	1.30305	0.381888	0.158081
MLRV_HUMAN	111	MLRV_HUMAN	115		1.43034e+10	1.31084e+10	1.13197e+10	7.83812e+09	5.96808e+09	8.43944e+09		1.29105e+10	7.41521e+09	0.574355	-0.799986	0.0042935
MLRV_HUMAN	115	MLRV_HUMAN	118		7.41604e+06	2.66715e+06	3.60164e+06	4.61426e+06	4.66691e+06	5.45699e+06		4.56161e+06	4.91272e+06	1.07697	0.106979	0.411938
MLRV_HUMAN	153	MLRV_HUMAN	165		1.85212e+08	7.07851e+07	2.31386e+08	8.76265e+08	2.54228e+08	1.3251e+09		1.62461e+08	8.1853e+08	5.03832	2.33294	0.0525012
MLRV_HUMAN	160	MLRV_HUMAN	165		4.94879e+07	5.74472e+07	3.63888e+07	2.85877e+07	6.08328e+07	2.53053e+07		4.77747e+07	3.82419e+07	0.800464	-0.321091	0.250326
MLRV_MOUSE	111	MLRV_MOUSE	115		1.61258e+08	1.27407e+08	1.36963e+08	1.26173e+08	8.98769e+07	1.04705e+08		1.41876e+08	1.06918e+08	0.753603	-0.408123	0.0372637
MYH7_HUMAN	18	MYH7_HUMAN	21		1.39649e+09	1.48887e+09	8.50139e+08	6.9462e+08	4.9509e+08	6.69014e+08		1.24517e+09	6.19575e+08	0.497584	-1.00699	0.0200842
MYH7_HUMAN	28	MYH7_HUMAN	34		7.29819e+07	8.03544e+07	2.92576e+07	5.42944e+07	1.15817e+08	6.56368e+07		6.08647e+07	7.85826e+07	1.2911	0.368606	0.256661
MYH7_HUMAN	34	MYH7_HUMAN	35		2.0959e+09	2.07541e+09	6.12907e+08	2.60482e+09	2.35254e+09	2.41762e+09		1.59474e+09	2.45833e+09	1.54152	0.624357	0.0785559
MYH7_HUMAN	35	MYH7_HUMAN	43		8.41974e+09	7.59635e+09	5.65618e+09	1.37794e+10	1.62653e+10	1.8845e+10		7.22409e+09	1.62966e+10	2.25586	1.17368	0.00282254
MYH7_HUMAN	43	MYH7_HUMAN	48		2.44304e+08	3.3414e+08	1.59335e+08	8.9284e+07	4.64943e+07	7.81935e+07		2.45926e+08	7.13239e+07	0.290022	-1.78577	0.0142429
MYH7_HUMAN	48	MYH7_HUMAN	50		1.76905e+08	2.59316e+08	1.0303e+08	1.00208e+08	1.02875e+08	1.65321e+08		1.7975e+08	1.22801e+08	0.683177	-0.54967	0.158724
MYH7_HUMAN	58	MYH7_HUMAN	60		1.62098e+07	1.54657e+07	7.37143e+06	1.43357e+07	1.49176e+07	1.17438e+07		1.30156e+07	1.36657e+07	1.04994	0.0703125	0.419362
MYH7_HUMAN	67	MYH7_HUMAN	72		8.77526e+07	5.36697e+07	1.43547e+07	2.02019e+08	3.43425e+08	2.52796e+08		5.19257e+07	2.6608e+08	5.12426	2.35734	0.00498625
MYH7_HUMAN	83	MYH7_HUMAN	86		1.81284e+07	3.27576e+07	2.6831e+07	5.95449e+07	6.89428e+07	6.5412e+07		2.59057e+07	6.46332e+07	2.49495	1.31901	0.000780491
MYH7_HUMAN	184	MYH7_HUMAN	189		7.53389e+08	1.98186e+08	3.03458e+09	3.24726e+08	1.61057e+08	3.20741e+08		1.32872e+09	2.68841e+08	0.202331	-2.30521	0.144923
MYH7_HUMAN	188	MYH7_HUMAN	189		2.39498e+06	4.79913e+06	1.3337e+07	1.14567e+06	4.76457e+06	527878		6.8437e+06	2.14604e+06	0.313579	-1.6731	0.129466
MYH7_HUMAN	206	MYH7_HUMAN	207		9.12465e+09	9.82166e+09	4.88348e+09	7.45301e+09	3.68232e+09	6.50615e+09		7.94326e+09	5.88049e+09	0.740312	-0.433794	0.170917
MYH7_HUMAN	207	MYH7_HUMAN	213		7.66262e+07	1.28621e+07	4.18305e+07	2.00976e+08	5.58993e+07	1.47499e+08		4.37729e+07	1.34792e+08	3.07934	1.62262	0.0600662
MYH7_HUMAN	213	MYH7_HUMAN	215		1.6695e+09	2.50632e+09	1.07174e+09	8.69013e+08	6.20361e+08	9.22895e+08		1.74918e+09	8.0409e+08	0.459694	-1.12125	0.0454712
MYH7_HUMAN	213	MYH7_HUMAN	234		4.62767e+07	6.63726e+07	9.21879e+07	1.09963e+07	8.33982e+06	1.14879e+07		6.82791e+07	1.02747e+07	0.15048	-2.73235	0.00606178
MYH7_HUMAN	234	MYH7_HUMAN	235		1.4831e+08	1.72544e+08	2.73157e+08	1.94647e+07	7.74407e+07	8.84583e+07		1.98003e+08	6.17879e+07	0.312055	-1.68013	0.0179431
MYH7_HUMAN	255	MYH7_HUMAN	257		4.65687e+07	5.09376e+07	3.56649e+07	6.33243e+07	1.75347e+07	6.34077e+07		4.43904e+07	4.80889e+07	1.08332	0.115457	0.413941
MYH7_HUMAN	257	MYH7_HUMAN	270		1.70632e+08	1.17529e+08	4.63189e+08	1.08133e+08	3.78345e+07	1.34218e+08		2.5045e+08	9.33952e+07	0.37291	-1.4231	0.11545
MYH7_HUMAN	270	MYH7_HUMAN	271		1.62011e+07	2.23462e+07	2.15439e+07	3.78997e+06	3.29476e+06	1.88712e+06		2.00304e+07	2.99061e+06	0.149304	-2.74368	0.000531723
MYH7_HUMAN	350	MYH7_HUMAN	351		2.85894e+08	5.33441e+08	5.35092e+08	1.87577e+08	1.95594e+08	2.40144e+08		4.51476e+08	2.07772e+08	0.460206	-1.11965	0.0223311
MYH7_HUMAN	351	MYH7_HUMAN	353		9.82334e+07	8.80495e+07	9.50028e+07	8.02621e+07	9.74625e+07	8.01702e+07		9.37619e+07	8.59649e+07	0.916843	-0.125254	0.147828
MYH7_HUMAN	363	MYH7_HUMAN	365		5.82224e+07	2.66923e+07	6.11147e+07	9.96253e+07	5.9671e+07	1.05686e+08		4.86765e+07	8.83274e+07	1.81458	0.859638	0.0472081
MYH7_HUMAN	365	MYH7_HUMAN	367		1.37617e+09	1.51002e+09	6.18834e+08	1.24564e+09	1.27672e+09	1.28411e+09		1.16834e+09	1.26882e+09	1.086	0.119028	0.367894
MYH7_HUMAN	367	MYH7_HUMAN	378		2.12256e+06	971450	230871	2.23122e+06	4.30019e+06	4.11192e+06		1.10829e+06	3.54778e+06	3.20111	1.67857	0.023495
MYH7_HUMAN	367	MYH7_HUMAN	383		1.75339e+07	1.36879e+07	1.48939e+06	4.93363e+07	6.14332e+07	4.87975e+07		1.09037e+07	5.3189e+07	4.87805	2.2863	0.00132589
MYH7_HUMAN	367	MYH7_HUMAN	397		2.59025e+09	1.1349e+09	1.24773e+09	2.38946e+09	3.82084e+09	3.12807e+09		1.65762e+09	3.11279e+09	1.87786	0.909091	0.040029
MYH7_HUMAN	383	MYH7_HUMAN	384		8.36453e+07	9.74577e+07	3.94838e+07	5.44409e+07	7.59308e+06	6.63086e+07		7.35289e+07	4.27809e+07	0.581824	-0.781346	0.143381
MYH7_HUMAN	383	MYH7_HUMAN	386		1.08565e+08	1.24397e+08	5.42735e+07	1.51315e+08	1.97738e+08	1.85672e+08		9.57454e+07	1.78242e+08	1.86162	0.89656	0.0156858
MYH7_HUMAN	383	MYH7_HUMAN	397		9.34141e+09	7.55785e+09	5.62927e+09	7.88947e+09	2.81507e+09	9.44105e+09		7.50951e+09	6.7152e+09	0.894225	-0.16129	0.372016
MYH7_HUMAN	386	MYH7_HUMAN	397		1.3561e+07	1.22312e+07	1.53854e+07	1.86724e+07	4.55911e+07	3.08015e+07		1.37259e+07	3.16884e+07	2.30866	1.20705	0.0418346
MYH7_HUMAN	405	MYH7_HUMAN	413		9.99078e+08	1.20964e+09	8.14076e+08	4.85519e+08	3.69266e+08	4.83905e+08		1.0076e+09	4.4623e+08	0.442865	-1.17506	0.00481016
MYH7_HUMAN	412	MYH7_HUMAN	413		2.47085e+07	4.08098e+07	2.70771e+07	1.87296e+07	2.4475e+07	3.12999e+07		3.08651e+07	2.48348e+07	0.804625	-0.313612	0.192773
MYH7_HUMAN	422	MYH7_HUMAN	429		1.72429e+07	1.66613e+07	8.24231e+06	4.52853e+07	7.14186e+07	5.03617e+07		1.40488e+07	5.56886e+07	3.96392	1.98693	0.00404643
MYH7_HUMAN	449	MYH7_HUMAN	450		9.34942e+07	1.07391e+08	7.98078e+07	2.99041e+07	6.45864e+07	2.48779e+07		9.35642e+07	3.97894e+07	0.425263	-1.23357	0.0110617
MYH7_HUMAN	501	MYH7_HUMAN	502		9.89531e+06	5.82857e+06	1.2096e+07	2.15666e+07	1.52456e+07	4.73199e+07		9.2733e+06	2.8044e+07	3.02417	1.59654	0.0665683
MYH7_HUMAN	551	MYH7_HUMAN	559		2.1949e+07	2.42876e+07	1.21322e+07	2.60031e+07	1.70577e+07	2.90765e+07		1.94563e+07	2.40458e+07	1.23589	0.305551	0.212949
MYH7_HUMAN	559	MYH7_HUMAN	565		7.17389e+10	7.38246e+10	3.39253e+10	2.77943e+10	1.57884e+10	2.42799e+10		5.98296e+10	2.26209e+10	0.378088	-1.40321	0.0252409
MYH7_HUMAN	570	MYH7_HUMAN	572		3.66774e+07	4.4238e+07	4.59666e+08	1.22286e+09	9.55465e+08	2.10645e+09		1.80194e+08	1.42826e+09	7.92622	2.98663	0.0145536
MYH7_HUMAN	596	MYH7_HUMAN	598		1.32862e+08	4.05425e+07	9.36102e+07	1.0596e+08	5.73617e+07	4.18324e+07		8.9005e+07	6.83846e+07	0.768324	-0.380214	0.282937
MYH7_HUMAN	611	MYH7_HUMAN	612		9.83085e+06	1.52215e+07	7.81705e+06	6.16386e+06	2.36626e+07	6.05788e+06		1.09565e+07	1.19614e+07	1.09173	0.126611	0.440063
MYH7_HUMAN	615	MYH7_HUMAN	619		8.41315e+07	6.76244e+07	9.78631e+07	3.39721e+08	5.83092e+07	2.71846e+08		8.32064e+07	2.23292e+08	2.6836	1.42417	0.0878117
MYH7_HUMAN	615	MYH7_HUMAN	633		7.56029e+07	5.41401e+07	3.39737e+07	9.44529e+07	9.09824e+07	1.07133e+08		5.45723e+07	9.75229e+07	1.78704	0.837574	0.0148517
MYH7_HUMAN	624	MYH7_HUMAN	633		1.14862e+08	3.08996e+07	9.29064e+07	3.05549e+08	1.01242e+08	2.42905e+08		7.9556e+07	2.16565e+08	2.72217	1.44476	0.0522209
MYH7_HUMAN	633	MYH7_HUMAN	635		2.76855e+08	3.25574e+08	1.13716e+08	5.46284e+08	6.58918e+08	4.62715e+08		2.38715e+08	5.55972e+08	2.32902	1.21972	0.0103791
MYH7_HUMAN	639	MYH7_HUMAN	640		2.28586e+09	2.48264e+09	7.123e+08	2.88903e+09	2.29331e+09	3.17667e+09		1.82693e+09	2.78634e+09	1.52514	0.608946	0.0976544
MYH7_HUMAN	639	MYH7_HUMAN	657		1.64023e+08	1.23087e+08	1.67056e+07	2.2829e+08	1.17976e+08	3.51424e+08		1.01272e+08	2.32563e+08	2.29643	1.19939	0.0890292
MYH7_HUMAN	640	MYH7_HUMAN	642		1.42005e+09	1.1105e+09	3.35143e+08	1.11255e+09	4.82797e+08	1.20935e+09		9.55232e+08	9.34899e+08	0.978714	-0.0310408	0.480705
MYH7_HUMAN	640	MYH7_HUMAN	657		1.33056e+09	9.97445e+08	2.93537e+08	1.01956e+09	3.17366e+08	1.12739e+09		8.73848e+08	8.21438e+08	0.940025	-0.0892296	0.450723
MYH7_HUMAN	648	MYH7_HUMAN	657		1.30343e+09	9.963e+08	3.32785e+08	1.01474e+09	3.17417e+08	1.12793e+09		8.77506e+08	8.20028e+08	0.934498	-0.0977365	0.443904
MYH7_HUMAN	657	MYH7_HUMAN	660		2.81176e+07	1.83314e+07	1.72426e+07	1.80439e+07	3.37729e+07	1.46731e+07		2.12306e+07	2.21633e+07	1.04394	0.0620332	0.448957
MYH7_HUMAN	664	MYH7_HUMAN	665		928758	1.25536e+07	6.79006e+06	2.07706e+06	1.02631e+06	2.97801e+06		6.75746e+06	2.02713e+06	0.299983	-1.73705	0.118429
MYH7_HUMAN	678	MYH7_HUMAN	679		3.64282e+09	2.46664e+09	2.0564e+09	3.85593e+08	8.0024e+07	5.18408e+08		2.72195e+09	3.28008e+08	0.120505	-3.05284	0.0041466
MYH7_HUMAN	707	MYH7_HUMAN	715		2.54005e+06	4.13599e+06	2.66578e+06	2.91488e+07	8.49623e+06	1.79912e+07		3.11394e+06	1.85454e+07	5.95561	2.57425	0.0307905
MYH7_HUMAN	738	MYH7_HUMAN	740		3.20941e+07	3.95424e+07	1.26478e+07	1.27278e+07	4.18599e+06	1.19176e+07		2.80948e+07	9.61048e+06	0.342073	-1.54762	0.0472054
MYH7_HUMAN	740	MYH7_HUMAN	744		4.28992e+10	4.19887e+10	2.66629e+10	4.17012e+10	4.96539e+10	4.14939e+10		3.71836e+10	4.4283e+10	1.19093	0.252085	0.148041
MYH7_HUMAN	740	MYH7_HUMAN	757		6.14123e+09	6.47663e+09	2.18883e+09	9.32076e+09	2.74051e+09	6.3119e+09		4.93557e+09	6.12439e+09	1.24087	0.31135	0.319627
MYH7_HUMAN	744	MYH7_HUMAN	748		2.49961e+07	5.72002e+07	2.19512e+07	1.29239e+07	1.48506e+07	1.82939e+07		3.47158e+07	1.53561e+07	0.442338	-1.17678	0.082139
MYH7_HUMAN	744	MYH7_HUMAN	757		2.19224e+08	1.14225e+08	1.06287e+08	5.70902e+08	1.37517e+08	5.91438e+08		1.46579e+08	4.33286e+08	2.956	1.56364	0.0665536
MYH7_HUMAN	756	MYH7_HUMAN	757		8.46576e+06	9.68042e+06	2.98008e+06	5.15625e+06	2.4974e+06	8.62538e+06		7.04209e+06	5.42634e+06	0.770559	-0.376022	0.292196
MYH7_HUMAN	761	MYH7_HUMAN	762		1.8667e+07	1.8246e+07	1.21961e+07	4.64396e+06	7.92006e+06	7.24017e+06		1.63697e+07	6.6014e+06	0.403269	-1.31018	0.00675542
MYH7_HUMAN	802	MYH7_HUMAN	803		2.1709e+09	2.93894e+09	2.48189e+09	9.19378e+08	1.1597e+09	6.40301e+08		2.53058e+09	9.06461e+08	0.358203	-1.48115	0.00189301
MYH7_HUMAN	825	MYH7_HUMAN	835		2.2991e+07	2.31347e+07	2.41507e+07	1.59732e+07	1.0357e+07	1.94757e+07		2.34255e+07	1.52687e+07	0.651798	-0.617503	0.01915
MYH7_HUMAN	831	MYH7_HUMAN	835		4.87352e+07	6.55147e+06	2.23346e+06	4.53128e+07	1.29564e+07	4.52419e+07		1.91734e+07	3.45037e+07	1.79956	0.847646	0.22504
MYH7_HUMAN	868	MYH7_HUMAN	870		5.91389e+07	4.845e+07	5.8311e+07	7.68952e+08	1.87393e+08	1.06983e+09		5.52999e+07	6.75392e+08	12.2132	3.61038	0.0374214
MYH7_HUMAN	868	MYH7_HUMAN	883		1.08259e+08	1.87995e+07	5.00777e+07	2.84542e+07	4.24018e+06	4.0464e+07		5.90454e+07	2.43861e+07	0.413006	-1.27577	0.143888
MYH7_HUMAN	881	MYH7_HUMAN	883		1.38716e+09	1.77248e+09	1.18832e+09	7.55298e+08	5.94027e+08	8.0249e+08		1.44932e+09	7.17272e+08	0.494902	-1.01478	0.00802189
MYH7_HUMAN	915	MYH7_HUMAN	920		7.64674e+07	9.4543e+07	1.28503e+08	1.84248e+07	2.76993e+07	2.42094e+07		9.98376e+07	2.34445e+07	0.234826	-2.09033	0.00393202
MYH7_HUMAN	926	MYH7_HUMAN	927		4.00818e+07	4.28339e+07	5.14365e+07	8.19265e+06	3.39065e+06	1.22818e+07		4.47841e+07	7.95502e+06	0.177631	-2.49305	0.000500058
MYH7_HUMAN	938	MYH7_HUMAN	942		2.43741e+08	3.29429e+08	9.74335e+07	2.02964e+08	1.70466e+08	1.45617e+08		2.23535e+08	1.73016e+08	0.774	-0.369595	0.254449
MYH7_HUMAN	942	MYH7_HUMAN	947		2.29809e+07	2.72368e+07	6.42717e+06	1.07783e+07	4.82466e+06	1.62602e+07		1.88816e+07	1.06211e+07	0.562508	-0.830053	0.156279
MYH7_HUMAN	942	MYH7_HUMAN	948		1.27761e+09	1.47457e+09	1.22777e+09	4.37883e+08	3.34147e+08	4.50548e+08		1.32665e+09	4.07526e+08	0.307184	-1.70283	0.000197054
MYH7_HUMAN	948	MYH7_HUMAN	954		9.83006e+07	7.21021e+07	7.68749e+07	3.6524e+07	1.69011e+07	1.87156e+07		8.24259e+07	2.40469e+07	0.29174	-1.77724	0.0023084
MYH7_HUMAN	954	MYH7_HUMAN	959		1.54628e+07	2.60034e+07	2.72792e+07	1.09452e+07	7.04295e+06	8.47723e+06		2.29151e+07	8.82181e+06	0.384977	-1.37715	0.0113704
MYH7_HUMAN	954	MYH7_HUMAN	967		1.27789e+08	9.22147e+07	3.53117e+08	8.23549e+07	3.20101e+07	9.77625e+07		1.9104e+08	7.07092e+07	0.370127	-1.43391	0.112783
MYH7_HUMAN	967	MYH7_HUMAN	972		1.50335e+07	2.68053e+07	2.92519e+07	9.06752e+06	3.56097e+07	1.41256e+07		2.36969e+07	1.9601e+07	0.827152	-0.273775	0.340315
MYH7_HUMAN	972	MYH7_HUMAN	981		1.4568e+07	2.19414e+07	2.87554e+07	8.78575e+07	4.45934e+07	1.02979e+08		2.17549e+07	7.84767e+07	3.60731	1.85092	0.017145
MYH7_HUMAN	972	MYH7_HUMAN	997		1.14149e+07	2.97162e+06	2.1374e+07	1.31511e+08	8.21872e+07	1.15713e+08		1.19202e+07	1.09804e+08	9.21161	3.20345	0.00160187
MYH7_HUMAN	992	MYH7_HUMAN	997		2.82439e+07	3.4414e+07	3.13491e+07	1.4599e+07	9.69761e+06	2.60442e+07		3.13357e+07	1.67803e+07	0.5355	-0.90104	0.0238994
MYH7_HUMAN	999	MYH7_HUMAN	1003		1.0302e+09	1.43492e+09	3.0057e+08	2.99215e+09	2.81397e+09	2.83426e+09		9.21898e+08	2.88013e+09	3.12413	1.64345	0.0021743
MYH7_HUMAN	1003	MYH7_HUMAN	1007		5.58497e+08	3.49553e+08	1.94286e+08	4.14492e+08	3.30221e+08	4.78491e+08		3.67445e+08	4.07735e+08	1.10965	0.150101	0.370721
MYH7_HUMAN	1050	MYH7_HUMAN	1055		3.2404e+08	2.8648e+08	5.44764e+08	8.2598e+07	1.52809e+08	1.55314e+08		3.85095e+08	1.3024e+08	0.338204	-1.56404	0.0193276
MYH7_HUMAN	1055	MYH7_HUMAN	1077		4.60222e+06	5.70679e+06	3.4186e+06	9.15874e+06	1.55848e+07	1.23596e+07		4.57587e+06	1.23677e+07	2.70281	1.43446	0.0083607
MYH7_HUMAN	1076	MYH7_HUMAN	1077		2.80042e+07	1.14442e+07	5.89502e+07	5.31499e+07	4.62591e+07	1.24095e+08		3.27995e+07	7.45013e+07	2.27141	1.18359	0.108667
MYL1_MOUSE	8	MYL1_MOUSE	9		715093	258850	47175.1	5.97642e+06	1.85648e+07	7.59534e+06		340373	1.07122e+07	31.472	4.976	0.0294045
MYL1_MOUSE	26	MYL1_MOUSE	28		2.44753e+06	1.2589e+07	4.56148e+06	2.04532e+07	3.8127e+07	2.79818e+07		6.53265e+06	2.8854e+07	4.41689	2.14303	0.0101258
MYL1_MOUSE	38	MYL1_MOUSE	43		2.58549e+07	2.9947e+07	2.48848e+07	1.89363e+07	1.22375e+07	2.24564e+07		2.68955e+07	1.78767e+07	0.664672	-0.589285	0.0278324
MYL1_MOUSE	43	MYL1_MOUSE	50		5.36643e+07	4.5458e+07	7.87705e+07	1.03875e+08	1.59303e+08	1.97732e+08		5.92976e+07	1.53637e+08	2.59094	1.37347	0.0156863
MYL1_MOUSE	63	MYL1_MOUSE	65		9.34877e+06	5.45891e+06	5.71702e+06	4.1222e+06	7.88487e+06	5.83975e+06		6.84157e+06	5.94894e+06	0.869529	-0.201694	0.309775
MYL1_MOUSE	81	MYL1_MOUSE	86		6.87672e+06	6.00073e+06	9.04542e+06	7.18086e+06	1.25185e+07	8.10061e+06		7.30762e+06	9.26666e+06	1.26808	0.342647	0.178074
MYL1_MOUSE	86	MYL1_MOUSE	87		4.3882e+09	4.95799e+09	2.32654e+09	2.37786e+09	1.55245e+09	2.8745e+09		3.89091e+09	2.26827e+09	0.582966	-0.778517	0.0707381
MYL1_MOUSE	87	MYL1_MOUSE	100		5.31219e+06	3.412e+06	281716	4.83503e+06	5.61059e+06	1.14592e+07		3.00197e+06	7.3016e+06	2.43227	1.2823	0.0837762
MYL1_MOUSE	100	MYL1_MOUSE	101		3.12808e+06	1.29882e+07	4.87869e+06	1.18864e+08	8.66659e+07	2.06173e+08		6.99833e+06	1.37234e+08	19.6096	4.29349	0.0110321
MYL1_MOUSE	101	MYL1_MOUSE	118		8.43509e+06	7.47322e+06	5.54536e+06	9.8967e+06	1.73368e+07	1.51234e+07		7.15123e+06	1.4119e+07	1.97434	0.981372	0.0210295
MYL1_MOUSE	156	MYL1_MOUSE	158		4.06553e+06	9.30698e+06	4.15065e+06	9.61621e+07	4.16533e+07	1.01622e+08		5.84105e+06	7.98126e+07	13.6641	3.77232	0.00916624
MYL11_MOUSE	25	MYL11_MOUSE	31		2.73995e+07	9.6265e+06	3.49465e+07	1.11492e+08	5.17869e+08	1.7513e+08		2.39909e+07	2.68163e+08	11.1777	3.48256	0.0628038
MYL11_MOUSE	101	MYL11_MOUSE	105		7.68635e+07	4.05747e+08	4.68244e+07	7.34331e+06	9.08335e+06	8.91064e+06		1.76478e+08	8.44577e+06	0.0478572	-4.38512	0.108826
MYL11_MOUSE	105	MYL11_MOUSE	112		8.62579e+07	7.89815e+07	3.65631e+07	1.19875e+08	8.91968e+07	1.26272e+08		6.72675e+07	1.11781e+08	1.66174	0.732698	0.0409731
MYL11_MOUSE	112	MYL11_MOUSE	116		1.35231e+09	1.07401e+09	5.06321e+08	1.44236e+09	1.22131e+09	1.65509e+09		9.77546e+08	1.43959e+09	1.47265	0.558418	0.0863188
MYL11_MOUSE	116	MYL11_MOUSE	117		6.602e+07	5.00876e+07	4.89283e+07	1.27097e+08	1.27504e+08	2.00946e+08		5.5012e+07	1.51849e+08	2.76029	1.46482	0.00916075
MYL11_MOUSE	161	MYL11_MOUSE	166		9.57739e+07	8.63193e+07	3.83614e+07	3.96036e+07	2.71529e+07	5.2898e+07		7.34849e+07	3.98848e+07	0.542762	-0.881607	0.0780395
MYL3_HUMAN	5	MYL3_HUMAN	9		4.28366e+07	4.43944e+07	7.26229e+06	1.00437e+08	1.29347e+08	1.33517e+08		3.14978e+07	1.211e+08	3.84473	1.94288	0.00248229
MYL3_HUMAN	9	MYL3_HUMAN	10		2.51076e+07	3.16256e+07	226096	1.19687e+08	7.75357e+07	9.26684e+07		1.89864e+07	9.66305e+07	5.08945	2.34751	0.0038106
MYL3_HUMAN	14	MYL3_HUMAN	18		6.21973e+07	8.08391e+07	1.62517e+07	6.32391e+07	6.91115e+07	1.26339e+08		5.30961e+07	8.62299e+07	1.62404	0.699584	0.149672
MYL3_HUMAN	18	MYL3_HUMAN	33		1.13128e+07	1.70644e+07	1.84311e+07	3.66246e+06	7.17319e+06	5.67708e+06		1.56028e+07	5.50424e+06	0.352773	-1.50319	0.00686772
MYL3_HUMAN	33	MYL3_HUMAN	40		1.00557e+06	535165	174466	6.1978e+06	1.74332e+07	7.57238e+06		571735	1.04011e+07	18.1922	4.18525	0.0251255
MYL3_HUMAN	33	MYL3_HUMAN	41		70468.1	625835	698363	1.03967e+06	1.67255e+06	1.58543e+06		464889	1.43255e+06	3.08148	1.62363	0.0129964
MYL3_HUMAN	43	MYL3_HUMAN	55		4.83772e+07	8.57213e+07	6.16452e+07	5.52681e+07	2.28319e+07	1.10501e+08		6.52479e+07	6.28669e+07	0.963509	-0.0536298	0.467964
MYL3_HUMAN	66	MYL3_HUMAN	70		2.26274e+08	2.0156e+08	7.53e+07	5.34318e+08	8.11413e+08	8.27184e+08		1.67711e+08	7.24305e+08	4.31876	2.11062	0.00314388
MYL3_HUMAN	70	MYL3_HUMAN	72		817795	1.63793e+06	865288	1.41932e+06	2.69384e+06	1.72709e+06		1.10701e+06	1.94675e+06	1.75857	0.814404	0.0732747
MYL3_HUMAN	88	MYL3_HUMAN	98		6.89406e+07	8.19498e+07	5.96669e+07	2.3706e+07	1.87479e+07	2.52698e+07		7.01857e+07	2.25746e+07	0.32164	-1.63648	0.00106815
MYL3_HUMAN	98	MYL3_HUMAN	106		8.41094e+07	1.00001e+08	4.01507e+07	3.91114e+07	2.96763e+07	2.54302e+07		7.47536e+07	3.1406e+07	0.420127	-1.2511	0.0387365
MYL3_HUMAN	98	MYL3_HUMAN	107		1.70043e+08	1.29202e+08	2.71283e+08	4.174e+08	1.50429e+08	3.8623e+08		1.90176e+08	3.1802e+08	1.67224	0.741779	0.123271
MYL3_HUMAN	106	MYL3_HUMAN	107		9.6277e+06	1.20716e+07	5.99618e+06	1.28522e+07	2.8038e+07	1.28642e+07		9.23184e+06	1.79181e+07	1.9409	0.956728	0.0901786
MYL3_HUMAN	123	MYL3_HUMAN	125		2.37713e+07	3.70735e+07	2.86379e+07	1.52926e+08	9.78414e+07	2.77389e+08		2.98276e+07	1.76052e+08	5.90233	2.56128	0.0257889
MYL3_HUMAN	125	MYL3_HUMAN	127		9.61682e+06	1.32015e+07	8.03479e+06	5.1418e+06	1.54786e+07	1.01126e+07		1.02844e+07	1.02443e+07	0.996107	-0.00562798	0.495522
MYL3_HUMAN	125	MYL3_HUMAN	130		2.36461e+07	1.91507e+07	2.07304e+07	5.3465e+06	2.51225e+06	9.76165e+06		2.11757e+07	5.87347e+06	0.277368	-1.85013	0.00176851
MYL3_HUMAN	125	MYL3_HUMAN	142		1.86234e+07	1.04605e+07	9.0507e+06	3.22035e+07	1.62009e+07	2.82513e+07		1.27115e+07	2.55519e+07	2.01014	1.00729	0.0429788
MYL3_HUMAN	130	MYL3_HUMAN	142		1.23717e+06	1.67405e+06	1.88301e+06	2.04441e+06	115521	3.11891e+06		1.59808e+06	1.75962e+06	1.10108	0.138922	0.433066
MYL3_HUMAN	142	MYL3_HUMAN	147		6.54717e+08	8.6222e+08	6.05348e+08	1.84051e+08	3.83583e+08	1.95946e+08		7.07428e+08	2.54527e+08	0.359791	-1.47477	0.00563325
MYL3_HUMAN	171	MYL3_HUMAN	185		1.00982e+07	3.66402e+06	3.25584e+06	5.19324e+07	2.1136e+07	5.97652e+07		5.67268e+06	4.42779e+07	7.80546	2.96448	0.0161692
MYL3_HUMAN	171	MYL3_HUMAN	190		2.30195e+06	6.17185e+06	4.57995e+06	3.51976e+06	1.47193e+07	7.38269e+06		4.35125e+06	8.54059e+06	1.96279	0.972904	0.14698
MYL3_HUMAN	190	MYL3_HUMAN	194		6.29912e+06	1.15695e+06	1.50163e+06	1.37358e+06	4.18936e+06	3.28881e+06		2.9859e+06	2.95059e+06	0.988173	-0.0171651	0.492864
MYL3_MOUSE	180	MYL3_MOUSE	199		6.38e+06	5.30208e+06	2.18648e+06	2.4997e+06	1.32502e+07	4.65166e+06		4.62285e+06	6.80051e+06	1.47106	0.556859	0.284638
MYL4_MOUSE	14	MYL4_MOUSE	31		3.74686e+07	4.30836e+07	2.0305e+06	6.54519e+07	3.90282e+07	7.33123e+07		2.75276e+07	5.92642e+07	2.1529	1.10628	0.0634945
MYL4_MOUSE	96	MYL4_MOUSE	98		5.0003e+08	4.21763e+08	2.85138e+08	2.90872e+08	2.87417e+08	5.37977e+08		4.0231e+08	3.72089e+08	0.92488	-0.112662	0.392939
MYL4_MOUSE	98	MYL4_MOUSE	103		2.63524e+08	1.92068e+08	1.19477e+08	1.53524e+08	1.43505e+08	1.87178e+08		1.91689e+08	1.61403e+08	0.842001	-0.248106	0.262894
MYL4_MOUSE	98	MYL4_MOUSE	105		3.01997e+07	1.00699e+07	1.04226e+08	1.99513e+08	1.13486e+08	2.87741e+08		4.81652e+07	2.00247e+08	4.1575	2.05572	0.0291672
MYL4_MOUSE	140	MYL4_MOUSE	145		9.95717e+06	3.61699e+06	8.55387e+06	418137	3.70321e+06	1.83701e+06		7.37601e+06	1.98612e+06	0.269267	-1.89289	0.032936
MYL4_MOUSE	161	MYL4_MOUSE	188		3.98297e+06	4.58939e+06	2.93502e+06	1.82442e+07	1.42507e+07	4.41288e+07		3.83579e+06	2.55412e+07	6.65865	2.73523	0.0408078
MYL6B_MOUSE	10	MYL6B_MOUSE	11		550668	108398	30863.5	1.67912e+06	8.4221e+06	2.35986e+06		229976	4.15369e+06	18.0614	4.17484	0.0709798
MYL6B_MOUSE	11	MYL6B_MOUSE	19		451446	0	24082.1	2.50568e+06	6.10013e+06	2.60334e+06		158509	3.73638e+06	23.572	4.559	0.0199039
MYL6B_MOUSE	19	MYL6B_MOUSE	23		308511	771892	193660	6.4967e+06	1.38541e+07	5.66659e+06		424688	8.67245e+06	20.4208	4.35197	0.0170485
MYL6B_MOUSE	32	MYL6B_MOUSE	34		5.05254e+07	5.7461e+07	4.9036e+06	9.42845e+07	1.03558e+08	1.2053e+08		3.763e+07	1.06124e+08	2.82021	1.4958	0.00983737
MYL6B_MOUSE	34	MYL6B_MOUSE	45		8.602e+06	1.589e+07	1.70951e+06	1.42143e+07	1.88593e+07	2.02061e+07		8.73384e+06	1.77599e+07	2.03346	1.02394	0.0570408
MYL6B_MOUSE	106	MYL6B_MOUSE	112		3.18903e+08	4.20951e+08	6.931e+07	3.54804e+08	1.35579e+08	4.26861e+08		2.69721e+08	3.05748e+08	1.13357	0.180875	0.402305
MYL6B_MOUSE	106	MYL6B_MOUSE	117		5.48869e+08	5.7513e+08	1.12723e+08	2.1729e+08	3.69449e+07	1.66437e+08		4.12241e+08	1.40224e+08	0.340151	-1.55575	0.081422
MYL6B_MOUSE	112	MYL6B_MOUSE	117		4.87942e+08	4.56536e+08	1.74968e+08	2.93446e+08	2.12814e+08	3.17446e+08		3.73149e+08	2.74569e+08	0.735815	-0.442584	0.199284
MYL6B_MOUSE	117	MYL6B_MOUSE	118		827789	825661	153980	4.13936e+06	9.16091e+06	2.809e+06		602477	5.36976e+06	8.9128	3.15588	0.0352807
MYL6B_MOUSE	125	MYL6B_MOUSE	135		7.24698e+06	8.90362e+06	4.28987e+06	2.28714e+06	2.67438e+06	1.95716e+06		6.81349e+06	2.30623e+06	0.338479	-1.56286	0.0149458
MYL6B_MOUSE	154	MYL6B_MOUSE	159		8.32845e+07	9.51923e+07	1.16967e+08	2.07396e+07	4.0872e+07	3.41494e+07		9.84811e+07	3.19203e+07	0.324127	-1.62537	0.00221451

## Sheet: Interpeptide_Crosslinks
Protein1	Site1	Protein2	Site2	Blank	cS1_0uM_Mava_DSBU_1 TA Norma	cS1_0uM_Mava_DSBU_2 TA Norma	cS1_0uM_Mava_DSBU_3 TA Norma	cS1_50uM_Mava_DSBU_1 TA Norma	cS1_50uM_Mava_DSBU_2 TA Norma	cS1_50uM_Mava_DSBU_3 TA Norma	Blank	0um_mava_Peptide_MEAN	50um_mava_Peptide_MEAN	Peptide Fold Change	Peptide Log2 Fold Change	Peptide T-Test
MLRV_HUMAN	46	MLRV_HUMAN	62		1.43763e+08	7.05187e+07	1.56423e+08	3.05199e+07	3.22792e+07	4.80271e+07		1.23568e+08	3.69421e+07	0.298961	-1.74197	0.0169681
MLRV_HUMAN	91	MLRV_HUMAN	165		2.58755e+07	7.81153e+06	1.63812e+07	2.37619e+07	1.35052e+08	7.5387e+07		1.66894e+07	7.80671e+07	4.67764	2.22578	0.0663193
MLRV_HUMAN	104	MLRV_HUMAN	165		2.29909e+07	1.55297e+07	7.20903e+07	1.44037e+08	1.24862e+08	3.14038e+08		3.68703e+07	1.94312e+08	5.27016	2.39785	0.0329658
MLRV_HUMAN	104	MYL3_HUMAN	66		3.73291e+09	1.95025e+09	3.57087e+09	5.98361e+08	7.3262e+08	5.12873e+08		3.08468e+09	6.14618e+08	0.199249	-2.32736	0.00625896
MLRV_HUMAN	111	MLRV_HUMAN	165		2.09012e+07	6.3202e+06	9.16331e+07	1.36834e+08	2.6516e+08	2.86436e+08		3.96182e+07	2.29477e+08	5.79222	2.53412	0.0120137
MYH7_HUMAN	21	MYL3_HUMAN	73		2.97552e+07	5.80108e+07	5.426e+07	2.02352e+07	2.26914e+07	1.8426e+07		4.7342e+07	2.04509e+07	0.431981	-1.21096	0.0198518
MYH7_HUMAN	21	MYL3_HUMAN	98		1.77392e+08	2.16925e+08	1.63782e+08	3.89323e+07	3.97941e+07	4.1982e+07		1.86033e+08	4.02361e+07	0.216284	-2.209	0.000398767
MYH7_HUMAN	34	MYH7_HUMAN	50		2.98786e+08	2.97558e+08	2.22682e+08	2.0809e+08	1.85554e+08	2.46388e+08		2.73008e+08	2.13344e+08	0.781456	-0.355763	0.0623915
MYH7_HUMAN	34	MYH7_HUMAN	83		726757	7.11736e+06	1.68576e+07	4.44991e+07	5.69289e+07	4.02931e+07		8.2339e+06	4.72404e+07	5.7373	2.52037	0.00235055
MYH7_HUMAN	34	MYH7_HUMAN	707		1.38358e+08	1.02688e+08	6.35887e+07	2.78126e+08	2.75624e+08	3.12496e+08		1.01545e+08	2.88749e+08	2.84356	1.5077	0.000806529
MYH7_HUMAN	35	MYL3_HUMAN	98		7.30128e+07	5.90546e+07	3.86049e+07	5.56782e+06	1.15881e+07	1.51982e+07		5.68907e+07	1.07847e+07	0.189569	-2.39921	0.00565677
MYH7_HUMAN	43	MYH7_HUMAN	67		2.09585e+08	1.82611e+08	3.395e+07	8.28813e+08	7.4828e+08	7.62051e+08		1.42049e+08	7.79715e+08	5.48907	2.45656	0.000221946
MYH7_HUMAN	50	MYH7_HUMAN	565		4.14913e+06	5.34492e+06	1.16703e+06	3.99758e+06	3.55856e+06	4.69483e+06		3.55369e+06	4.08366e+06	1.14913	0.200544	0.350647
MYH7_HUMAN	50	MYH7_HUMAN	707		9.30387e+06	9.93455e+06	8.3998e+06	4.07107e+06	2.46166e+06	6.61046e+06		9.21274e+06	4.38107e+06	0.475545	-1.07235	0.00994106
MYH7_HUMAN	50	MYL1_MOUSE	86		1.69891e+06	2.11551e+06	1.35704e+06	405583	3.45336e+06	1.75375e+06		1.72382e+06	1.8709e+06	1.08532	0.118123	0.439628
MYH7_HUMAN	50	MYL3_HUMAN	98		3.67491e+07	4.16135e+07	4.70813e+07	2.18034e+06	3.52826e+06	2.67948e+06		4.18147e+07	2.79603e+06	0.0668672	-3.90256	0.000102178
MYH7_HUMAN	58	MYH7_HUMAN	450		4.33534e+06	4.25063e+06	2.76001e+06	3.65786e+06	4.11745e+06	4.77194e+06		3.782e+06	4.18242e+06	1.10588	0.145189	0.27217
MYH7_HUMAN	58	MYH7_HUMAN	565		4.67049e+06	5.19844e+06	790435	5.34591e+06	5.40456e+06	7.67936e+06		3.55312e+06	6.14328e+06	1.72898	0.789922	0.0890961
MYH7_HUMAN	58	MYH7_HUMAN	707		7.10927e+06	1.15254e+07	4.22908e+06	6.7627e+06	5.05619e+06	1.49636e+07		7.62125e+06	8.9275e+06	1.1714	0.228228	0.371664
MYH7_HUMAN	146	MYL3_HUMAN	142		1.26692e+07	9.97649e+06	2.49727e+08	4.47567e+07	3.01894e+07	3.9136e+07		9.07908e+07	3.80274e+07	0.418846	-1.25551	0.271798
MYH7_HUMAN	189	MYH7_HUMAN	206		1.50366e+08	1.29623e+08	3.57221e+07	1.81066e+08	1.59305e+08	2.3086e+08		1.05237e+08	1.9041e+08	1.80934	0.855466	0.053594
MYH7_HUMAN	189	MYH7_HUMAN	207		2.94824e+06	4.18743e+06	1.37117e+06	3.2037e+06	2.1603e+06	3.95151e+06		2.83561e+06	3.10517e+06	1.09506	0.131013	0.397061
MYH7_HUMAN	189	MYH7_HUMAN	213		4.23817e+07	6.58537e+07	5.54381e+07	2.04036e+08	1.64908e+08	2.13337e+08		5.45578e+07	1.94094e+08	3.55758	1.83089	0.000513344
MYH7_HUMAN	189	MYH7_HUMAN	246		1.64767e+08	2.1541e+08	2.55546e+08	6.15088e+07	6.99434e+07	6.43677e+07		2.11908e+08	6.52733e+07	0.308027	-1.69887	0.00256432
MYH7_HUMAN	189	MYH7_HUMAN	565		2.43768e+06	2.89312e+06	1.2242e+06	1.89229e+06	2.82649e+06	2.17358e+06		2.185e+06	2.29745e+06	1.05147	0.0724015	0.426582
MYH7_HUMAN	189	MYH7_HUMAN	679		1.29693e+07	1.30346e+07	7.33119e+06	2.00576e+07	6.22794e+07	2.01183e+07		1.11117e+07	3.41518e+07	3.0735	1.61988	0.0898866
MYH7_HUMAN	206	MLRV_HUMAN	111		2.15509e+07	2.28928e+07	5.46641e+06	4.07144e+07	1.66223e+08	7.70582e+07		1.66367e+07	9.46652e+07	5.69014	2.50846	0.0536433
MYH7_HUMAN	206	MLRV_HUMAN	115		1.00108e+07	1.33567e+07	1.00577e+07	4.56667e+07	8.27791e+07	4.98034e+07		1.11417e+07	5.94164e+07	5.33277	2.41489	0.00746902
MYH7_HUMAN	206	MYH7_HUMAN	257		2.16783e+08	9.74962e+07	2.02086e+08	1.10469e+09	1.38068e+09	1.65923e+09		1.72122e+08	1.38153e+09	8.02649	3.00477	0.000909985
MYH7_HUMAN	206	MYH7_HUMAN	450		1.68142e+09	1.74562e+09	6.96555e+08	2.94637e+09	2.152e+09	3.11037e+09		1.37453e+09	2.73625e+09	1.99068	0.993258	0.0195136
MYH7_HUMAN	206	MYL1_MOUSE	158		6.35861e+08	3.49584e+08	3.49596e+07	1.15321e+09	1.07421e+09	1.20651e+09		3.40135e+08	1.14464e+09	3.36526	1.75072	0.00530295
MYH7_HUMAN	206	MYL3_HUMAN	142		1.08115e+08	1.04122e+08	7.85937e+07	5.19687e+08	5.79568e+08	8.32642e+08		9.69435e+07	6.43966e+08	6.64269	2.73177	0.00237512
MYH7_HUMAN	206	MYL4_MOUSE	96		3.60966e+06	3.92897e+06	2.74171e+06	6.85829e+06	1.75757e+07	7.50823e+06		3.42678e+06	1.06474e+07	3.10712	1.63558	0.0535824
MYH7_HUMAN	206	MYL4_MOUSE	140		4.93508e+06	2.74067e+06	2.52381e+06	1.17775e+07	5.37644e+06	1.68926e+07		3.39985e+06	1.13489e+07	3.33805	1.739	0.0403548
MYH7_HUMAN	207	MLRV_HUMAN	115		1.5551e+06	1.01658e+06	2.37058e+06	6.25554e+06	1.94591e+07	1.26895e+07		1.64742e+06	1.28014e+07	7.77054	2.95802	0.0218265
MYH7_HUMAN	207	MYH7_HUMAN	257		1.76619e+08	1.05573e+08	1.11983e+08	3.92663e+08	4.16853e+08	5.08726e+08		1.31392e+08	4.39414e+08	3.3443	1.7417	0.000920615
MYH7_HUMAN	207	MYH7_HUMAN	450		6.13848e+08	6.2565e+08	3.11635e+08	7.09132e+08	5.61502e+08	9.46327e+08		5.17044e+08	7.38987e+08	1.42925	0.515261	0.109095
MYH7_HUMAN	207	MYL3_HUMAN	142		898315	2.2027e+06	439417	5.51311e+06	3.5613e+06	7.89713e+06		1.18014e+06	5.65718e+06	4.79364	2.26112	0.0150949
MYH7_HUMAN	213	MLRV_HUMAN	115		2.31725e+07	1.26525e+07	2.34621e+07	3.45202e+07	1.39365e+07	2.7661e+07		1.97624e+07	2.53725e+07	1.28388	0.360512	0.234439
MYH7_HUMAN	213	MYH7_HUMAN	257		1.19681e+07	9.19807e+06	2.54701e+07	3.13988e+08	1.90723e+08	3.57903e+08		1.55454e+07	2.87538e+08	18.4966	4.20919	0.00283046
MYH7_HUMAN	213	MYH7_HUMAN	450		6.29952e+09	6.19723e+09	3.69804e+09	5.90969e+09	4.12546e+09	7.80543e+09		5.39826e+09	5.94686e+09	1.10163	0.139633	0.353754
MYH7_HUMAN	234	MYH7_HUMAN	278		1.02127e+08	3.17569e+07	1.45038e+08	9.41113e+07	5.98011e+07	9.77738e+07		9.29737e+07	8.38954e+07	0.902356	-0.148231	0.40451
MYH7_HUMAN	246	MYH7_HUMAN	450		2.83858e+07	1.28321e+07	4.25434e+07	1.00989e+07	1.12958e+07	6.78773e+06		2.79204e+07	9.39416e+06	0.336462	-1.57148	0.0499324
MYH7_HUMAN	246	MYH7_HUMAN	565		6.34756e+06	3.02044e+06	163210	3.49302e+06	6.26439e+06	2.9856e+06		3.17707e+06	4.24767e+06	1.33698	0.418976	0.315115
MYH7_HUMAN	257	MYH7_HUMAN	450		1.38145e+09	4.20025e+08	2.6515e+09	9.858e+08	1.17475e+09	8.9866e+08		1.48432e+09	1.01974e+09	0.687003	-0.541611	0.257538
MYH7_HUMAN	257	MYL3_HUMAN	142		3.81541e+08	1.09547e+08	2.4796e+09	2.87133e+09	2.95242e+09	3.01463e+09		9.9023e+08	2.94613e+09	2.97519	1.57298	0.0297728
MYH7_HUMAN	257	MYL4_MOUSE	140		3.10161e+07	1.36503e+07	1.04401e+08	1.87297e+08	1.91944e+08	2.06524e+08		4.96892e+07	1.95255e+08	3.92952	1.97435	0.00343336
MYH7_HUMAN	257	MYL6B_MOUSE	154		1.01609e+08	1.81503e+08	6.21486e+07	9.73407e+07	1.1412e+08	1.3192e+08		1.15087e+08	1.1446e+08	0.994553	-0.00787922	0.49356
MYH7_HUMAN	278	MYH7_HUMAN	570		1.55834e+07	1.74029e+07	1.02205e+07	8.97956e+06	7.55857e+06	5.00534e+07		1.44022e+07	2.21972e+07	1.54123	0.624084	0.304908
MYH7_HUMAN	278	MYH7_HUMAN	679		6.3035e+08	2.92874e+08	1.89041e+08	1.49851e+09	1.09625e+09	1.35499e+09		3.70755e+08	1.31658e+09	3.55109	1.82826	0.00300129
MYH7_HUMAN	351	MYH7_HUMAN	383		1.91825e+06	2.71463e+06	3.18637e+06	4.79284e+06	1.4243e+07	1.80115e+06		2.60642e+06	6.94567e+06	2.66483	1.41405	0.1568
MYH7_HUMAN	351	MYH7_HUMAN	615		1.37191e+07	2.29542e+06	5.67155e+06	2.74753e+07	1.41492e+08	2.28968e+08		7.22868e+06	1.32645e+08	18.3499	4.1977	0.0491914
MYH7_HUMAN	363	MYH7_HUMAN	383		1.40165e+07	9.53182e+06	2.22405e+07	1.47678e+08	6.69086e+08	1.34821e+08		1.5263e+07	3.17195e+08	20.782	4.37726	0.0807186
MYH7_HUMAN	405	MYH7_HUMAN	450		1.29365e+07	1.43191e+07	1.14738e+07	4.67886e+06	5.63285e+06	5.53256e+06		1.29098e+07	5.28142e+06	0.409103	-1.28946	0.000477687
MYH7_HUMAN	405	MYH7_HUMAN	598		2.59756e+07	3.11249e+07	2.73829e+06	8.12621e+07	1.20397e+08	8.46108e+07		1.99463e+07	9.54234e+07	4.78402	2.25822	0.00389826
MYH7_HUMAN	405	MYH7_HUMAN	611		1.59716e+06	1.15245e+06	691567	1.66123e+07	4.39931e+07	7.6167e+06		1.14706e+06	2.27407e+07	19.8252	4.30926	0.0598473
MYH7_HUMAN	405	MYH7_HUMAN	640		3.85767e+07	1.06624e+07	1.12377e+07	1.97466e+08	1.62441e+08	1.98995e+08		2.01589e+07	1.86301e+08	9.24159	3.20814	0.000192803
MYH7_HUMAN	413	MYH7_HUMAN	633		6.94721e+06	2.64289e+06	3.25054e+06	1.76537e+07	3.08434e+07	1.18664e+07		4.28021e+06	2.01211e+07	4.70097	2.23296	0.0258623
MYH7_HUMAN	413	MYH7_HUMAN	598		1.94352e+09	1.7494e+09	7.4803e+08	3.25496e+09	3.00819e+09	2.87125e+09		1.48032e+09	3.0448e+09	2.05686	1.04044	0.00778854
MYH7_HUMAN	413	MYH7_HUMAN	640		5.66766e+07	5.62086e+07	1.58595e+07	1.8958e+08	2.61721e+08	2.01892e+08		4.29149e+07	2.17731e+08	5.07355	2.343	0.00128618
MYH7_HUMAN	429	MYH7_HUMAN	598		2.11171e+06	2.65453e+06	1.79264e+06	6.03406e+06	1.69698e+07	4.07743e+06		2.18629e+06	9.02709e+06	4.12895	2.04577	0.0819818
MYH7_HUMAN	450	MYH7_HUMAN	565		6.72425e+06	3.27069e+06	5.66635e+06	9.1604e+06	6.21668e+06	9.82116e+06		5.22043e+06	8.39941e+06	1.60895	0.68612	0.0512767
MYH7_HUMAN	450	MYH7_HUMAN	633		3.54361e+07	1.12794e+07	6.06381e+06	6.11048e+07	8.8499e+07	5.6988e+07		1.75931e+07	6.88639e+07	3.91426	1.96874	0.00934773
MYH7_HUMAN	450	MYH7_HUMAN	640		1.55657e+08	1.39466e+08	5.35842e+07	1.23086e+08	1.09655e+08	1.26735e+08		1.16236e+08	1.19825e+08	1.03088	0.0438802	0.458168
MYH7_HUMAN	450	MYH7_HUMAN	657		7.87478e+08	1.4162e+09	1.48741e+09	1.00844e+08	1.30648e+08	7.84396e+07		1.23036e+09	1.0331e+08	0.0839674	-3.57403	0.00360002
MYH7_HUMAN	450	MYH7_HUMAN	707		2.85209e+07	2.85094e+07	2.90183e+07	6.75083e+06	6.66754e+06	7.45091e+06		2.86829e+07	6.95642e+06	0.242529	-2.04377	1.08527e-07
MYH7_HUMAN	450	MYL3_HUMAN	142		1.11137e+07	1.64668e+07	1.37398e+07	1.04275e+07	5.47771e+06	8.31133e+06		1.37734e+07	8.07217e+06	0.586068	-0.770859	0.0269242
MYH7_HUMAN	547	MYH7_HUMAN	565		2.07221e+06	3.7293e+06	2.06255e+06	2.02553e+07	1.65213e+07	1.69126e+07		2.62136e+06	1.78964e+07	6.82716	2.77129	0.000153685
MYH7_HUMAN	549	MYH7_HUMAN	565		1.38092e+08	9.60738e+07	1.62527e+07	2.58529e+08	2.67884e+08	2.89311e+08		8.34727e+07	2.71908e+08	3.25745	1.70374	0.00346681
MYH7_HUMAN	565	MYH7_HUMAN	565		5.28049e+06	3.43451e+06	2.11478e+06	4.71597e+06	3.97737e+06	6.56976e+06		3.60993e+06	5.0877e+06	1.40936	0.495044	0.142612
MYH7_HUMAN	565	MYH7_HUMAN	572		1.88723e+06	9.77243e+06	5.41029e+06	3.51393e+07	4.82484e+07	6.21153e+07		5.68998e+06	4.8501e+07	8.52393	3.09152	0.00309489
MYH7_HUMAN	565	MYH7_HUMAN	707		1.67315e+07	4.25914e+07	2.26538e+07	1.04634e+07	1.13208e+07	1.3121e+07		2.73256e+07	1.16351e+07	0.425794	-1.23177	0.0583271
MYH7_HUMAN	565	MYL3_HUMAN	142		3.28654e+06	2.78998e+06	2.06595e+06	3.86832e+06	2.83304e+06	5.151e+06		2.71416e+06	3.95078e+06	1.45562	0.541635	0.0891376
MYH7_HUMAN	598	MYH7_HUMAN	633		2.68298e+07	1.62537e+07	1.00316e+07	1.22241e+08	2.03912e+08	1.10201e+08		1.7705e+07	1.45451e+08	8.21525	3.0383	0.00641978
MYH7_HUMAN	598	MYH7_HUMAN	639		1.12065e+06	1.42391e+06	798228	1.80345e+07	2.23189e+07	8.562e+06		1.11426e+06	1.63051e+07	14.6331	3.87116	0.0101137
MYH7_HUMAN	598	MYH7_HUMAN	640		5.44797e+07	4.76606e+07	8.92985e+06	2.91635e+08	3.01529e+08	2.84933e+08		3.70234e+07	2.92699e+08	7.90578	2.98291	3.45639e-05
MYH7_HUMAN	633	MYH7_HUMAN	640		4.01291e+07	3.14792e+07	1.17962e+07	1.78999e+08	3.80385e+08	1.69589e+08		2.78015e+07	2.42991e+08	8.74022	3.12767	0.0179885
MYH7_HUMAN	633	MYH7_HUMAN	657		1.45066e+07	9.41396e+06	1.30814e+07	6.67423e+07	7.12111e+07	5.89486e+07		1.2334e+07	6.5634e+07	5.32139	2.4118	8.22464e-05
MYH7_HUMAN	640	MYH7_HUMAN	707		7.23582e+06	4.71583e+06	2.01366e+06	2.28714e+06	1.51255e+06	2.33856e+06		4.6551e+06	2.04608e+06	0.439536	-1.18595	0.0818132
MYH7_HUMAN	657	MYH7_HUMAN	707		1.04047e+07	1.09885e+07	1.31626e+07	3.26922e+06	4.79232e+06	3.58935e+06		1.15186e+07	3.88363e+06	0.337162	-1.56849	0.000673357
MYH7_HUMAN	707	MYH7_HUMAN	707		1.35035e+07	1.3831e+07	1.29254e+07	3.16912e+06	5.80392e+06	2.15563e+06		1.342e+07	3.70956e+06	0.27642	-1.85506	0.00048536
MYH7_HUMAN	707	MYH7_HUMAN	757		6.48007e+08	4.72938e+08	1.26989e+08	2.59131e+09	3.9897e+09	2.48366e+09		4.15978e+08	3.02156e+09	7.26374	2.86071	0.00343697
MYH7_HUMAN	707	MYH7_HUMAN	762		6.02058e+06	7.32972e+06	3.94777e+06	2.40969e+06	7.3035e+06	2.51723e+06		5.76602e+06	4.07681e+06	0.70704	-0.500137	0.211014
MYH7_HUMAN	707	MYH7_HUMAN	766		5.69853e+07	5.4867e+07	6.97173e+09	2.53161e+09	9.68296e+09	1.72424e+10		2.3612e+09	9.819e+09	4.15849	2.05606	0.0988196
MYH7_HUMAN	707	MYL1_MOUSE	9		3.25646e+06	2.17903e+06	710019	5.08053e+07	1.34106e+08	4.54396e+07		2.0485e+06	7.67834e+07	37.4827	5.22815	0.0299331
MYH7_HUMAN	707	MYL3_HUMAN	9		763925	1.2669e+06	333099	1.79797e+07	3.90166e+07	1.93986e+07		787976	2.5465e+07	32.3169	5.01422	0.0110562
MYH7_HUMAN	707	MYL3_HUMAN	18		8.04079e+07	9.43083e+07	1.97396e+07	3.09755e+08	4.52322e+08	3.84529e+08		6.48186e+07	3.82202e+08	5.89648	2.55985	0.00126463
MYH7_HUMAN	707	MYL3_HUMAN	73		7.69142e+06	1.52074e+07	1.01883e+07	4.54526e+06	4.05642e+06	3.12247e+06		1.1029e+07	3.90805e+06	0.354342	-1.49679	0.016991
MYH7_HUMAN	707	MYL4_MOUSE	10		1.27231e+06	2.32894e+06	9.9318e+06	2.17876e+07	2.95147e+07	1.37083e+07		4.51102e+06	2.16702e+07	4.80384	2.26419	0.0160231
MYH7_HUMAN	707	MYL6B_MOUSE	32		306275	1.11019e+06	2.04142e+06	1.19245e+07	1.6587e+07	8.85254e+06		1.15263e+06	1.24547e+07	10.8055	3.43369	0.00400426
MYH7_HUMAN	707	MYL6B_MOUSE	34		2.24117e+06	2.30341e+06	187210	1.4628e+07	2.44404e+07	1.65729e+07		1.57726e+06	1.85471e+07	11.759	3.5557	0.0026446
MYH7_HUMAN	803	MLRV_HUMAN	111		629583	1.72517e+06	174925	9.22242e+06	1.56357e+07	9.91588e+06		843227	1.15913e+07	13.7464	3.78098	0.00335203
MYH7_HUMAN	803	MLRV_HUMAN	115		1.26481e+07	6.30378e+06	6.3141e+06	2.29863e+07	2.61603e+07	2.06101e+07		8.42198e+06	2.32522e+07	2.7609	1.46514	0.00251961
MYH7_HUMAN	825	MLRV_HUMAN	91		4.55262e+06	2.51917e+06	2.3616e+06	1.09992e+07	8.64536e+06	1.44311e+07		3.14446e+06	1.13585e+07	3.61224	1.85289	0.00537696
MYH7_HUMAN	825	MLRV_HUMAN	165		1.36313e+07	2.68202e+06	1.71351e+07	4.73611e+07	3.33407e+07	6.77135e+07		1.11495e+07	4.94718e+07	4.43714	2.14963	0.0122237
MYH7_HUMAN	835	MLRV_HUMAN	62		2.83174e+08	2.29508e+08	1.7776e+08	4.39054e+08	3.86068e+08	5.95701e+08		2.30147e+08	4.73608e+08	2.05784	1.04113	0.0126447
MYH7_HUMAN	835	MLRV_HUMAN	165		1.83934e+07	1.34509e+07	2.11602e+07	7.00649e+07	1.34284e+08	1.11198e+08		1.76682e+07	1.05183e+08	5.95322	2.57367	0.00491648
MYH7_HUMAN	835	MYH7_HUMAN	997		7.09532e+06	2.67171e+07	9.51996e+06	4.67242e+07	4.76917e+07	6.95389e+07		1.44441e+07	5.46516e+07	3.78366	1.91978	0.00709998
MYH7_HUMAN	835	MYL11_MOUSE	63		8.0791e+07	3.87113e+07	4.57004e+07	1.52392e+08	1.38949e+08	2.18988e+08		5.50675e+07	1.7011e+08	3.08911	1.62719	0.00733999
MYH7_HUMAN	835	MYL11_MOUSE	166		2.73626e+06	4.0567e+06	1.09901e+06	1.14859e+07	6.99102e+06	1.53516e+07		2.63066e+06	1.12762e+07	4.28644	2.09978	0.0139761
MYH7_HUMAN	920	MLRV_HUMAN	30		2.40044e+06	2.01337e+06	1.25626e+07	4.83524e+07	3.53993e+07	7.71249e+07		5.6588e+06	5.36256e+07	9.47649	3.24435	0.0100085
MYH7_HUMAN	942	MYH7_HUMAN	972		3.10091e+08	1.56349e+08	4.0212e+08	3.15536e+08	2.95147e+08	7.0519e+08		2.8952e+08	4.38624e+08	1.515	0.599322	0.190307
MYH7_HUMAN	942	MYH7_HUMAN	981		1.23451e+07	2.76026e+07	1.49063e+06	9.78889e+07	1.03554e+08	1.32959e+08		1.38128e+07	1.11467e+08	8.06987	3.01255	0.000902498
MYH7_HUMAN	942	MYH7_HUMAN	1007		9.1699e+08	9.63307e+08	3.47231e+08	2.03549e+09	4.59023e+09	2.5751e+09		7.42509e+08	3.06694e+09	4.13051	2.04632	0.0221168
MYH7_HUMAN	948	MYH7_HUMAN	967		3.68773e+08	2.82687e+08	5.81529e+08	6.5644e+08	6.18934e+08	1.40062e+09		4.10996e+08	8.92e+08	2.17033	1.11792	0.0744779
MYH7_HUMAN	948	MYH7_HUMAN	999		6.48962e+07	4.86934e+07	2.7526e+07	1.58774e+08	3.4397e+08	2.59557e+08		4.70385e+07	2.541e+08	5.40196	2.43348	0.00962285
MYH7_HUMAN	948	MYH7_HUMAN	1003		2.27432e+08	2.02305e+08	3.77849e+07	9.76186e+08	1.37438e+09	9.29162e+08		1.55841e+08	1.09324e+09	7.01514	2.81047	0.00180796
MYH7_HUMAN	948	MYH7_HUMAN	1007		1.62873e+09	1.53e+09	2.93665e+08	3.68166e+09	2.74019e+09	3.11469e+09		1.1508e+09	3.17884e+09	2.76229	1.46587	0.00818607
MYH7_HUMAN	997	MLRV_HUMAN	62		4.47803e+07	2.30947e+07	3.19016e+07	4.03555e+07	4.06895e+07	8.87394e+07		3.32589e+07	5.65948e+07	1.70165	0.766931	0.123902
MYH7_HUMAN	1007	MLRV_HUMAN	115		2.06708e+06	2.45329e+06	500200	2.89255e+06	7.34858e+06	3.92478e+06		1.67353e+06	4.72197e+06	2.82157	1.4965	0.0536551
MYH7_HUMAN	1007	MYH7_HUMAN	1007		1.21401e+06	646091	496445	1.84765e+06	3.59302e+06	4.6383e+06		785516	3.35966e+06	4.27701	2.0966	0.0189367
MYL1_MOUSE	26	MYL1_MOUSE	86		309102	257735	167384	2.7525e+06	6.76014e+06	3.61737e+06		244740	4.37667e+06	17.8829	4.16051	0.0137457
MYL1_MOUSE	26	MYL1_MOUSE	87		202844	836388	221227	2.78014e+06	7.78526e+06	3.6013e+06		420153	4.72224e+06	11.2393	3.49048	0.0256536
MYL1_MOUSE	31	MYL1_MOUSE	100		2.04709e+07	1.67738e+07	5.02567e+06	6.53216e+07	5.35492e+07	7.43375e+07		1.40901e+07	6.44028e+07	4.57078	2.19244	0.00135626
MYL1_MOUSE	35	MYL1_MOUSE	86		1.00988e+07	1.13799e+07	1.27025e+06	2.57261e+07	2.58502e+07	2.59004e+07		7.58299e+06	2.58256e+07	3.40573	1.76796	0.00228271
MYL1_MOUSE	35	MYL1_MOUSE	100		2.18044e+06	577070	217362	1.20802e+07	1.30884e+07	1.46282e+07		991623	1.32656e+07	13.3777	3.74175	0.000105867
MYL1_MOUSE	63	MLRV_MOUSE	115		3.87765e+06	2.48759e+06	8.12428e+06	6.08737e+07	5.59119e+07	9.36512e+07		4.82984e+06	7.01456e+07	14.5234	3.8603	0.00273344
MYL1_MOUSE	63	MYL1_MOUSE	100		1.62135e+08	7.93154e+07	6.70404e+07	2.70157e+08	2.13905e+08	5.68869e+08		1.0283e+08	3.50977e+08	3.41317	1.77111	0.047674
MYL1_MOUSE	63	MYL1_MOUSE	101		4.34716e+06	6.44358e+06	1.22884e+06	1.88975e+07	9.93539e+06	4.84982e+07		4.00653e+06	2.5777e+07	6.43376	2.68566	0.0687646
MYL1_MOUSE	86	MYL1_MOUSE	158		3.53783e+07	2.16016e+07	5.41955e+06	1.51609e+08	5.12724e+08	2.67456e+08		2.07998e+07	3.10597e+08	14.9327	3.9004	0.0266765
MYL3_HUMAN	33	MYL3_HUMAN	98		1.77723e+08	2.0381e+08	6.26655e+07	3.9775e+08	7.63465e+08	6.91919e+08		1.48066e+08	6.17711e+08	4.17186	2.06069	0.00867199
MYL3_HUMAN	33	MYL3_HUMAN	125		3.67966e+07	2.67409e+07	7.18597e+06	6.04926e+07	1.1245e+08	1.10076e+08		2.35745e+07	9.43396e+07	4.00177	2.00064	0.0102637
MYL3_HUMAN	70	MYL3_HUMAN	98		9.77138e+06	1.30258e+07	1.18244e+07	4.64136e+06	6.1272e+06	6.63242e+06		1.15405e+07	5.80033e+06	0.502604	-0.992506	0.00345714
MYL3_HUMAN	70	MYL3_HUMAN	107		3.05662e+06	3.71135e+06	2.3922e+07	4.56601e+07	4.26289e+07	1.0055e+08		1.023e+07	6.29465e+07	6.15313	2.62132	0.0290342
MYL3_HUMAN	73	MYL3_HUMAN	98		2.61745e+07	2.26713e+07	1.83952e+07	1.66667e+07	8.27061e+06	1.25636e+07		2.24137e+07	1.25003e+07	0.557709	-0.842417	0.0200139
MYL3_HUMAN	98	MYL3_HUMAN	125		1.50337e+08	1.72412e+08	1.70701e+08	9.93316e+07	1.41802e+08	1.83107e+08		1.64484e+08	1.41414e+08	0.859743	-0.218023	0.205891
MYL3_HUMAN	125	MYL3_HUMAN	190		2.50354e+06	918890	1.68738e+06	5.53515e+06	1.92632e+07	2.80559e+07		1.70327e+06	1.76181e+07	10.3437	3.37067	0.0362743
MYL4_MOUSE	96	MYL4_MOUSE	123		4.81752e+07	3.93541e+07	3.23904e+07	6.24511e+07	7.12347e+07	9.66876e+07		3.99732e+07	7.67911e+07	1.92106	0.941905	0.0152981
MYL6B_MOUSE	82	MYL6B_MOUSE	117		2.6974e+06	5.55025e+06	2.4292e+06	1.66689e+07	1.0572e+07	2.51768e+07		3.55895e+06	1.74726e+07	4.90947	2.29557	0.0164882
MYL6B_MOUSE	106	MYL6B_MOUSE	135		1.53275e+07	2.23755e+07	1.56645e+08	1.72187e+08	1.99014e+08	3.08686e+08		6.47826e+07	2.26629e+08	3.4983	1.80666	0.0298357

## Sheet: Aligned_Monolinks_0.05
Protein1	Site1	Peptide Fold Change	Peptide Log2 Fold Change	Peptide T-Test	Blank	Protein1	From1	To1	Site1
MYH7_HUMAN	164	0.0303085	-5.04413	0.033645		MYH7_HUMAN	148	169	164
MYL6B_MOUSE	141	0.0930733	-3.42549	0.00180519		MYL3_HUMAN	126	138	129
MYH7_HUMAN	679	0.167894	-2.57438	0.0242315		MYH7_HUMAN	664	694	679
MYH7_HUMAN	802	0.174957	-2.51493	0.047306		MYH7_HUMAN	794	803	802
MYH7_HUMAN	570	0.180197	-2.47236	0.0070899		MYH7_HUMAN	568	572	570
MYH7_HUMAN	234	0.228526	-2.12957	0.00575334		MYH7_HUMAN	214	237	234
MYH7_HUMAN	920	0.236034	-2.08293	0.0048697		MYH7_HUMAN	915	921	920
MYH7_HUMAN	738	0.239254	-2.06338	0.0146972		MYH7_HUMAN	724	739	738
MYH7_HUMAN	270	0.247279	-2.01579	0.00102984		MYH7_HUMAN	258	272	270
MLRV_HUMAN	46	0.249034	-2.00558	0.00294693		MLRV_HUMAN	31	58	131
MYL3_HUMAN	142	0.254067	-1.97672	0.000670443		MYL3_HUMAN	126	154	142
MYH7_HUMAN	633	0.256026	-1.96564	0.000799946		MYH7_HUMAN	612	635	633
MYL1_MOUSE	42	0.295006	-1.76119	0.0203093		MYL3_HUMAN	44	55	47
MYL3_HUMAN	98	0.295715	-1.75772	0.0198189		MYL3_HUMAN	82	100	135
MYH7_HUMAN	450	0.29765	-1.74831	0.00705981		MYH7_HUMAN	443	453	450
MYL4_MOUSE	123	0.30394	-1.71814	2.61117e-05		MYL3_HUMAN	124	138	125
MYH7_HUMAN	664	0.310844	-1.68574	0.00457907		MYH7_HUMAN	664	671	664
MYH7_HUMAN	665	0.314569	-1.66855	0.0045996		MYH7_HUMAN	664	671	665
MYH7_HUMAN	246	0.331617	-1.59241	0.00576269		MYH7_HUMAN	238	249	246
MYL11_MOUSE	47	0.333091	-1.58601	0.0332279		MLRV_HUMAN	41	58	46
MYH7_HUMAN	278	0.341336	-1.55074	0.000204718		MYH7_HUMAN	271	281	278
MYL1_MOUSE	43	0.344897	-1.53576	0.00327327		MYL3_HUMAN	44	55	47
MYH7_HUMAN	1041	0.348143	-1.52225	0.0199111		MYH7_HUMAN	1010	1050	1041
MYH7_HUMAN	926	0.348225	-1.52191	0.00337202		MYH7_HUMAN	915	937	926
MYL1_MOUSE	26	0.355839	-1.4907	0.00108217		MYL3_HUMAN	15	33	33
MYH7_HUMAN	954	0.380364	-1.39455	0.00101792		MYH7_HUMAN	951	963	954
MYH7_HUMAN	986	0.393352	-1.34611	0.0433239		MYH7_HUMAN	982	997	986
MLRV_HUMAN	62	0.421881	-1.24509	0.0106807		MLRV_HUMAN	41	71	149
MYH7_HUMAN	883	0.423112	-1.24089	0.00320489		MYH7_HUMAN	869	887	883
MYL4_MOUSE	140	0.443753	-1.17217	0.000917563		MYL3_HUMAN	124	154	142
MYH7_HUMAN	429	0.487224	-1.03734	0.00602565		MYH7_HUMAN	414	434	429
MYH7_HUMAN	551	0.499328	-1.00194	0.0208193		MYH7_HUMAN	550	559	551
MYH7_HUMAN	757	2.07298	1.0517	0.0295897		MYH7_HUMAN	745	762	757
MYH7_HUMAN	367	2.12008	1.08412	0.017766		MYH7_HUMAN	364	397	367
MYL11_MOUSE	166	2.19883	1.13674	0.0216189		MLRV_HUMAN	154	166	165
MYH7_HUMAN	206	2.41476	1.27188	0.00307438		MYH7_HUMAN	191	234	206
MYL11_MOUSE	137	2.51172	1.32868	0.0168454		MLRV_HUMAN	130	153	132
MYL3_HUMAN	43	2.66737	1.41542	0.00161883		MYL3_HUMAN	42	63	43
MYL1_MOUSE	100	3.19978	1.67797	0.00940789		MYL3_HUMAN	95	107	98
MYL6B_MOUSE	45	3.21664	1.68555	0.00815296		MYL3_HUMAN	13	41	33
MYL3_MOUSE	204	3.26288	1.70614	0.0240381		MYL3_HUMAN	164	195	195
MYL1_MOUSE	118	3.42828	1.77748	0.00265465		MYL3_HUMAN	108	138	125
MYH7_HUMAN	67	4.14585	2.05167	0.0363815		MYH7_HUMAN	55	72	67
MYH7_HUMAN	835	4.18424	2.06497	0.000882596		MYH7_HUMAN	832	838	835
MYH7_HUMAN	981	4.25277	2.0884	0.000813222		MYH7_HUMAN	968	997	981
MYH7_HUMAN	637	4.25731	2.08994	0.00377091		MYH7_HUMAN	634	652	637
MYH7_HUMAN	639	4.50561	2.17172	0.00379314		MYH7_HUMAN	638	652	639
MYL1_MOUSE	135	4.78795	2.25941	0.0122608		MYL3_HUMAN	126	154	135
MYL6B_MOUSE	34	5.2867	2.40237	0.0175617		MYL3_HUMAN	15	31	19
MYH7_HUMAN	635	7.47203	2.9015	0.00498634		MYH7_HUMAN	612	637	635
MYL4_MOUSE	10	7.59081	2.92425	0.00502569		MYL3_HUMAN	10	41	10
MLRV_MOUSE	153	7.96171	2.99308	0.0404345		MLRV_HUMAN	130	166	153
MYL3_HUMAN	55	9.19088	3.2002	0.017871		MYL3_HUMAN	42	70	55
MYL4_MOUSE	161	9.43023	3.23729	0.00977538		MYL3_HUMAN	155	190	163
MYL3_HUMAN	9	13.4785	3.75258	0.0012431		MYL3_HUMAN	5	14	9
MYH7_HUMAN	868	13.8839	3.79534	0.00491109		MYH7_HUMAN	843	883	868
MYH7_HUMAN	378	16.6515	4.05758	0.000687832		MYH7_HUMAN	366	403	378
MYL3_HUMAN	70	17.084	4.09457	0.00109649		MYL3_HUMAN	64	81	70
MYL1_MOUSE	156	17.6857	4.14451	0.00102821		MYL3_HUMAN	155	190	163
MYL6B_MOUSE	32	24.3611	4.60651	0.000606204		MYL3_HUMAN	15	31	19
MYH7_HUMAN	572	27.1987	4.76547	0.000661509		MYH7_HUMAN	568	596	572

## Sheet: Aligned_intralinks_0.05
Protein1	Site1	Protein2	Site2	Blank	Peptide Fold Change	Peptide Log2 Fold Change	Peptide T-Test	Blank	Protein1	From1	To1	Site1	Protein2	From2	To2	Site2
MYH7_HUMAN	678	MYH7_HUMAN	679		0.120505	-3.05284	0.0041466		MYH7_HUMAN	672	694	678	MYH7_HUMAN	0	0	679
MYH7_HUMAN	270	MYH7_HUMAN	271		0.149304	-2.74368	0.000531723		MYH7_HUMAN	258	272	270	MYH7_HUMAN	0	0	271
MYH7_HUMAN	213	MYH7_HUMAN	234		0.15048	-2.73235	0.00606178		MYH7_HUMAN	208	237	213	MYH7_HUMAN	0	0	234
MYH7_HUMAN	926	MYH7_HUMAN	927		0.177631	-2.49305	0.000500058		MYH7_HUMAN	922	937	926	MYH7_HUMAN	0	0	927
MYH7_HUMAN	915	MYH7_HUMAN	920		0.234826	-2.09033	0.00393202		MYH7_HUMAN	915	921	915	MYH7_HUMAN	0	0	920
MYL4_MOUSE	140	MYL4_MOUSE	145		0.269267	-1.89289	0.032936		MYL3_HUMAN	139	154	142	MYL3_HUMAN	0	0	147
MYL3_HUMAN	125	MYL3_HUMAN	130		0.277368	-1.85013	0.00176851		MYL3_HUMAN	124	138	125	MYL3_HUMAN	0	0	130
MYH7_HUMAN	43	MYH7_HUMAN	48		0.290022	-1.78577	0.0142429		MYH7_HUMAN	36	48	43	MYH7_HUMAN	0	0	48
MYH7_HUMAN	948	MYH7_HUMAN	954		0.29174	-1.77724	0.0023084		MYH7_HUMAN	938	963	948	MYH7_HUMAN	0	0	954
MYH7_HUMAN	942	MYH7_HUMAN	948		0.307184	-1.70283	0.000197054		MYH7_HUMAN	938	950	942	MYH7_HUMAN	0	0	948
MYH7_HUMAN	234	MYH7_HUMAN	235		0.312055	-1.68013	0.0179431		MYH7_HUMAN	214	237	234	MYH7_HUMAN	0	0	235
MLRV_HUMAN	62	MLRV_HUMAN	89		0.312724	-1.67704	0.0293926		MLRV_HUMAN	59	91	62	MLRV_HUMAN	0	0	89
MYL3_HUMAN	88	MYL3_HUMAN	98		0.32164	-1.63648	0.00106815		MYL3_HUMAN	82	100	88	MYL3_HUMAN	0	0	98
MYL6B_MOUSE	154	MYL6B_MOUSE	159		0.324127	-1.62537	0.00221451		MYL3_HUMAN	139	154	142	MYL3_HUMAN	0	0	147
MYH7_HUMAN	1050	MYH7_HUMAN	1055		0.338204	-1.56404	0.0193276		MYH7_HUMAN	1010	1056	1050	MYH7_HUMAN	0	0	1055
MYL6B_MOUSE	125	MYL6B_MOUSE	135		0.338479	-1.56286	0.0149458		MYL3_HUMAN	108	125	113	MYL3_HUMAN	0	0	123
MYH7_HUMAN	738	MYH7_HUMAN	740		0.342073	-1.54762	0.0472054		MYH7_HUMAN	722	744	738	MYH7_HUMAN	0	0	740
MYL3_HUMAN	18	MYL3_HUMAN	33		0.352773	-1.50319	0.00686772		MYL3_HUMAN	15	41	18	MYL3_HUMAN	0	0	33
MYH7_HUMAN	802	MYH7_HUMAN	803		0.358203	-1.48115	0.00189301		MYH7_HUMAN	799	807	802	MYH7_HUMAN	0	0	803
MYL3_HUMAN	142	MYL3_HUMAN	147		0.359791	-1.47477	0.00563325		MYL3_HUMAN	139	154	142	MYL3_HUMAN	0	0	147
MLRV_HUMAN	46	MLRV_HUMAN	52		0.367193	-1.44539	0.0244358		MLRV_HUMAN	41	58	46	MLRV_HUMAN	0	0	52
MYH7_HUMAN	559	MYH7_HUMAN	565		0.378088	-1.40321	0.0252409		MYH7_HUMAN	552	567	559	MYH7_HUMAN	0	0	565
MYH7_HUMAN	954	MYH7_HUMAN	959		0.384977	-1.37715	0.0113704		MYH7_HUMAN	951	967	954	MYH7_HUMAN	0	0	959
MYH7_HUMAN	761	MYH7_HUMAN	762		0.403269	-1.31018	0.00675542		MYH7_HUMAN	758	766	761	MYH7_HUMAN	0	0	762
MYL3_HUMAN	98	MYL3_HUMAN	106		0.420127	-1.2511	0.0387365		MYL3_HUMAN	95	107	98	MYL3_HUMAN	0	0	106
MYH7_HUMAN	449	MYH7_HUMAN	450		0.425263	-1.23357	0.0110617		MYH7_HUMAN	443	453	449	MYH7_HUMAN	0	0	450
MYH7_HUMAN	405	MYH7_HUMAN	413		0.442865	-1.17506	0.00481016		MYH7_HUMAN	404	429	405	MYH7_HUMAN	0	0	413
MYH7_HUMAN	213	MYH7_HUMAN	215		0.459694	-1.12125	0.0454712		MYH7_HUMAN	207	234	213	MYH7_HUMAN	0	0	215
MYH7_HUMAN	350	MYH7_HUMAN	351		0.460206	-1.11965	0.0223311		MYH7_HUMAN	347	363	350	MYH7_HUMAN	0	0	351
MYH7_HUMAN	881	MYH7_HUMAN	883		0.494902	-1.01478	0.00802189		MYH7_HUMAN	869	887	881	MYH7_HUMAN	0	0	883
MYH7_HUMAN	18	MYH7_HUMAN	21		0.497584	-1.00699	0.0200842		MYH7_HUMAN	2	23	18	MYH7_HUMAN	0	0	21
MYL3_HUMAN	125	MYL3_HUMAN	142		2.01014	1.00729	0.0429788		MYL3_HUMAN	124	154	125	MYL3_HUMAN	0	0	142
MYH7_HUMAN	35	MYH7_HUMAN	43		2.25586	1.17368	0.00282254		MYH7_HUMAN	24	48	35	MYH7_HUMAN	0	0	43
MLRV_HUMAN	91	MLRV_HUMAN	104		2.26903	1.18207	0.00729912		MLRV_HUMAN	90	111	91	MLRV_HUMAN	0	0	104
MYH7_HUMAN	386	MYH7_HUMAN	397		2.30866	1.20705	0.0418346		MYH7_HUMAN	384	403	386	MYH7_HUMAN	0	0	397
MYH7_HUMAN	633	MYH7_HUMAN	635		2.32902	1.21972	0.0103791		MYH7_HUMAN	612	637	633	MYH7_HUMAN	0	0	635
MYH7_HUMAN	83	MYH7_HUMAN	86		2.49495	1.31901	0.000780491		MYH7_HUMAN	68	106	83	MYH7_HUMAN	0	0	86
MYL1_MOUSE	43	MYL1_MOUSE	50		2.59094	1.37347	0.0156863		MYL3_HUMAN	44	63	47	MYL3_HUMAN	0	0	54
MYH7_HUMAN	1055	MYH7_HUMAN	1077		2.70281	1.43446	0.0083607		MYH7_HUMAN	1051	1080	1055	MYH7_HUMAN	0	0	1077
MYL11_MOUSE	116	MYL11_MOUSE	117		2.76029	1.46482	0.00916075		MLRV_HUMAN	112	129	115	MLRV_HUMAN	0	0	118
MYL6B_MOUSE	32	MYL6B_MOUSE	34		2.82021	1.4958	0.00983737		MYL3_HUMAN	10	31	10	MYL3_HUMAN	0	0	19
MYL3_HUMAN	33	MYL3_HUMAN	41		3.08148	1.62363	0.0129964		MYL3_HUMAN	32	43	33	MYL3_HUMAN	0	0	41
MYH7_HUMAN	999	MYH7_HUMAN	1003		3.12413	1.64345	0.0021743		MYH7_HUMAN	968	1007	999	MYH7_HUMAN	0	0	1003
MYH7_HUMAN	367	MYH7_HUMAN	378		3.20111	1.67857	0.023495		MYH7_HUMAN	366	383	367	MYH7_HUMAN	0	0	378
MYH7_HUMAN	972	MYH7_HUMAN	981		3.60731	1.85092	0.017145		MYH7_HUMAN	968	981	972	MYH7_HUMAN	0	0	981
MYL3_HUMAN	5	MYL3_HUMAN	9		3.84473	1.94288	0.00248229		MYL3_HUMAN	5	14	5	MYL3_HUMAN	0	0	9
MYH7_HUMAN	422	MYH7_HUMAN	429		3.96392	1.98693	0.00404643		MYH7_HUMAN	414	434	422	MYH7_HUMAN	0	0	429
MYL4_MOUSE	98	MYL4_MOUSE	105		4.1575	2.05572	0.0291672		MYL3_HUMAN	95	123	107	MYL3_HUMAN	0	0	113
MYL3_HUMAN	66	MYL3_HUMAN	70		4.31876	2.11062	0.00314388		MYL3_HUMAN	64	81	66	MYL3_HUMAN	0	0	70
MYL1_MOUSE	26	MYL1_MOUSE	28		4.41689	2.14303	0.0101258		MYL3_HUMAN	10	41	10	MYL3_HUMAN	0	0	14
MYH7_HUMAN	367	MYH7_HUMAN	383		4.87805	2.2863	0.00132589		MYH7_HUMAN	366	397	367	MYH7_HUMAN	0	0	383
MYL3_HUMAN	9	MYL3_HUMAN	10		5.08945	2.34751	0.0038106		MYL3_HUMAN	5	18	9	MYL3_HUMAN	0	0	10
MYH7_HUMAN	67	MYH7_HUMAN	72		5.12426	2.35734	0.00498625		MYH7_HUMAN	59	86	67	MYH7_HUMAN	0	0	72
MYL3_HUMAN	123	MYL3_HUMAN	125		5.90233	2.56128	0.0257889		MYL3_HUMAN	108	138	123	MYL3_HUMAN	0	0	125
MYH7_HUMAN	707	MYH7_HUMAN	715		5.95561	2.57425	0.0307905		MYH7_HUMAN	707	719	707	MYH7_HUMAN	0	0	715
MYL4_MOUSE	161	MYL4_MOUSE	188		6.65865	2.73523	0.0408078		MYL3_HUMAN	155	190	171	MYL3_HUMAN	0	0	185
MYL3_HUMAN	171	MYL3_HUMAN	185		7.80546	2.96448	0.0161692		MYL3_HUMAN	155	190	171	MYL3_HUMAN	0	0	185
MYH7_HUMAN	570	MYH7_HUMAN	572		7.92622	2.98663	0.0145536		MYH7_HUMAN	568	596	570	MYH7_HUMAN	0	0	572
MYL6B_MOUSE	117	MYL6B_MOUSE	118		8.9128	3.15588	0.0352807		MYL3_HUMAN	95	107	106	MYL3_HUMAN	0	0	106
MYH7_HUMAN	972	MYH7_HUMAN	997		9.21161	3.20345	0.00160187		MYH7_HUMAN	968	999	972	MYH7_HUMAN	0	0	997
MYH7_HUMAN	868	MYH7_HUMAN	870		12.2132	3.61038	0.0374214		MYH7_HUMAN	839	883	868	MYH7_HUMAN	0	0	870
MYL1_MOUSE	156	MYL1_MOUSE	158		13.6641	3.77232	0.00916624		MYL3_HUMAN	155	190	171	MYL3_HUMAN	0	0	185
MYL3_HUMAN	33	MYL3_HUMAN	40		18.1922	4.18525	0.0251255		MYL3_HUMAN	19	41	33	MYL3_HUMAN	0	0	40
MYL1_MOUSE	100	MYL1_MOUSE	101		19.6096	4.29349	0.0110321		MYL3_HUMAN	95	138	123	MYL3_HUMAN	0	0	125
MYL6B_MOUSE	19	MYL6B_MOUSE	23		20.4208	4.35197	0.0170485		MYL3_HUMAN	10	31	10	MYL3_HUMAN	0	0	14
MYL6B_MOUSE	11	MYL6B_MOUSE	19		23.572	4.559	0.0199039		MYL3_HUMAN	5	18	9	MYL3_HUMAN	0	0	10
MYL1_MOUSE	8	MYL1_MOUSE	9		31.472	4.976	0.0294045		MYL3_HUMAN	4	33	9	MYL3_HUMAN	0	0	10

## Sheet: Aligned_interlinks_0.05
Protein1	Site1	Protein2	Site2	Blank	Peptide Fold Change	Peptide Log2 Fold Change	Peptide T-Test	Blank	Protein1	From1	To1	Site1	Protein2	From2	To2	Site2
MYH7_HUMAN	50	MYL3_HUMAN	98		0.0668672	-3.90256	0.000102178		MYH7_HUMAN	49	54	50	MYL3_HUMAN	95	100	98
MYH7_HUMAN	450	MYH7_HUMAN	657		0.0839674	-3.57403	0.00360002		MYH7_HUMAN	443	453	450	MYH7_HUMAN	653	663	657
MYH7_HUMAN	35	MYL3_HUMAN	98		0.189569	-2.39921	0.00565677		MYH7_HUMAN	35	48	35	MYL3_HUMAN	95	100	98
MLRV_HUMAN	104	MYL3_HUMAN	66		0.199249	-2.32736	0.00625896		MLRV_HUMAN	90	111	104	MYL3_HUMAN	64	70	66
MYH7_HUMAN	21	MYL3_HUMAN	98		0.216284	-2.209	0.000398767		MYH7_HUMAN	18	23	21	MYL3_HUMAN	95	100	98
MYH7_HUMAN	450	MYH7_HUMAN	707		0.242529	-2.04377	1.08527e-07		MYH7_HUMAN	443	453	450	MYH7_HUMAN	707	712	707
MYH7_HUMAN	707	MYH7_HUMAN	707		0.27642	-1.85506	0.00048536		MYH7_HUMAN	707	712	707	MYH7_HUMAN	707	712	707
MLRV_HUMAN	46	MLRV_HUMAN	62		0.298961	-1.74197	0.0169681		MLRV_HUMAN	41	50	46	MLRV_HUMAN	59	71	62
MYH7_HUMAN	189	MYH7_HUMAN	246		0.308027	-1.69887	0.00256432		MYH7_HUMAN	185	190	189	MYH7_HUMAN	244	249	246
MYH7_HUMAN	246	MYH7_HUMAN	450		0.336462	-1.57148	0.0499324		MYH7_HUMAN	244	249	246	MYH7_HUMAN	443	453	450
MYH7_HUMAN	657	MYH7_HUMAN	707		0.337162	-1.56849	0.000673357		MYH7_HUMAN	653	663	657	MYH7_HUMAN	707	712	707
MYH7_HUMAN	707	MYL3_HUMAN	73		0.354342	-1.49679	0.016991		MYH7_HUMAN	707	712	707	MYL3_HUMAN	71	81	73
MYH7_HUMAN	405	MYH7_HUMAN	450		0.409103	-1.28946	0.000477687		MYH7_HUMAN	404	413	405	MYH7_HUMAN	443	453	450
MYH7_HUMAN	21	MYL3_HUMAN	73		0.431981	-1.21096	0.0198518		MYH7_HUMAN	19	23	21	MYL3_HUMAN	71	81	73
MYH7_HUMAN	50	MYH7_HUMAN	707		0.475545	-1.07235	0.00994106		MYH7_HUMAN	49	54	50	MYH7_HUMAN	707	712	707
MYH7_HUMAN	413	MYH7_HUMAN	598		2.05686	1.04044	0.00778854		MYH7_HUMAN	404	429	413	MYH7_HUMAN	597	611	598
MYH7_HUMAN	835	MLRV_HUMAN	62		2.05784	1.04113	0.0126447		MYH7_HUMAN	832	838	835	MLRV_HUMAN	59	71	62
MYH7_HUMAN	803	MLRV_HUMAN	115		2.7609	1.46514	0.00251961		MYH7_HUMAN	803	808	803	MLRV_HUMAN	112	120	115
MYH7_HUMAN	948	MYH7_HUMAN	1007		2.76229	1.46587	0.00818607		MYH7_HUMAN	938	950	948	MYH7_HUMAN	1000	1009	1007
MYH7_HUMAN	34	MYH7_HUMAN	707		2.84356	1.5077	0.000806529		MYH7_HUMAN	24	35	34	MYH7_HUMAN	707	712	707
MYH7_HUMAN	257	MYL3_HUMAN	142		2.97519	1.57298	0.0297728		MYH7_HUMAN	250	270	257	MYL3_HUMAN	139	154	142
MYH7_HUMAN	835	MYL11_MOUSE	63		3.08911	1.62719	0.00733999		MYH7_HUMAN	832	838	835	MLRV_HUMAN	59	71	63
MYH7_HUMAN	549	MYH7_HUMAN	565		3.25745	1.70374	0.00346681		MYH7_HUMAN	543	551	549	MYH7_HUMAN	560	567	565
MYH7_HUMAN	206	MYL4_MOUSE	140		3.33805	1.739	0.0403548		MYH7_HUMAN	205	234	206	MYL3_HUMAN	139	154	142
MYH7_HUMAN	207	MYH7_HUMAN	257		3.3443	1.7417	0.000920615		MYH7_HUMAN	207	213	207	MYH7_HUMAN	250	270	257
MYH7_HUMAN	206	MYL1_MOUSE	158		3.36526	1.75072	0.00530295		MYH7_HUMAN	205	213	206	MYL3_HUMAN	164	190	171
MYL1_MOUSE	35	MYL1_MOUSE	86		3.40573	1.76796	0.00228271		MYL3_HUMAN	34	43	41	MYL3_HUMAN	82	100	98
MYL1_MOUSE	63	MYL1_MOUSE	100		3.41317	1.77111	0.047674		MYL3_HUMAN	64	81	70	MYL3_HUMAN	95	107	98
MYL6B_MOUSE	106	MYL6B_MOUSE	135		3.4983	1.80666	0.0298357		MYL3_HUMAN	82	100	98	MYL3_HUMAN	108	125	123
MYH7_HUMAN	278	MYH7_HUMAN	679		3.55109	1.82826	0.00300129		MYH7_HUMAN	273	281	278	MYH7_HUMAN	672	694	679
MYH7_HUMAN	189	MYH7_HUMAN	213		3.55758	1.83089	0.000513344		MYH7_HUMAN	185	190	189	MYH7_HUMAN	205	234	213
MYH7_HUMAN	825	MLRV_HUMAN	91		3.61224	1.85289	0.00537696		MYH7_HUMAN	820	831	825	MLRV_HUMAN	90	104	91
MYH7_HUMAN	835	MYH7_HUMAN	997		3.78366	1.91978	0.00709998		MYH7_HUMAN	832	838	835	MYH7_HUMAN	982	999	997
MYH7_HUMAN	450	MYH7_HUMAN	633		3.91426	1.96874	0.00934773		MYH7_HUMAN	443	453	450	MYH7_HUMAN	616	635	633
MYH7_HUMAN	257	MYL4_MOUSE	140		3.92952	1.97435	0.00343336		MYH7_HUMAN	250	270	257	MYL3_HUMAN	139	154	142
MYL3_HUMAN	33	MYL3_HUMAN	125		4.00177	2.00064	0.0102637		MYL3_HUMAN	19	41	33	MYL3_HUMAN	124	138	125
MYH7_HUMAN	942	MYH7_HUMAN	1007		4.13051	2.04632	0.0221168		MYH7_HUMAN	938	948	942	MYH7_HUMAN	1004	1009	1007
MYL3_HUMAN	33	MYL3_HUMAN	98		4.17186	2.06069	0.00867199		MYL3_HUMAN	19	41	33	MYL3_HUMAN	95	100	98
MYH7_HUMAN	1007	MYH7_HUMAN	1007		4.27701	2.0966	0.0189367		MYH7_HUMAN	1004	1009	1007	MYH7_HUMAN	1004	1009	1007
MYH7_HUMAN	835	MYL11_MOUSE	166		4.28644	2.09978	0.0139761		MYH7_HUMAN	832	838	835	MLRV_HUMAN	154	166	165
MYH7_HUMAN	825	MLRV_HUMAN	165		4.43714	2.14963	0.0122237		MYH7_HUMAN	820	831	825	MLRV_HUMAN	154	166	165
MYL1_MOUSE	31	MYL1_MOUSE	100		4.57078	2.19244	0.00135626		MYL3_HUMAN	34	43	41	MYL3_HUMAN	95	107	98
MYH7_HUMAN	413	MYH7_HUMAN	633		4.70097	2.23296	0.0258623		MYH7_HUMAN	406	429	413	MYH7_HUMAN	616	635	633
MYH7_HUMAN	405	MYH7_HUMAN	598		4.78402	2.25822	0.00389826		MYH7_HUMAN	404	413	405	MYH7_HUMAN	597	611	598
MYH7_HUMAN	207	MYL3_HUMAN	142		4.79364	2.26112	0.0150949		MYH7_HUMAN	207	213	207	MYL3_HUMAN	139	154	142
MYH7_HUMAN	707	MYL4_MOUSE	10		4.80384	2.26419	0.0160231		MYH7_HUMAN	707	712	707	MYL3_HUMAN	10	41	10
MYL6B_MOUSE	82	MYL6B_MOUSE	117		4.90947	2.29557	0.0164882		MYL3_HUMAN	64	81	70	MYL3_HUMAN	95	107	98
MYH7_HUMAN	413	MYH7_HUMAN	640		5.07355	2.343	0.00128618		MYH7_HUMAN	406	429	413	MYH7_HUMAN	640	652	640
MLRV_HUMAN	104	MLRV_HUMAN	165		5.27016	2.39785	0.0329658		MLRV_HUMAN	90	111	104	MLRV_HUMAN	154	166	165
MYH7_HUMAN	633	MYH7_HUMAN	657		5.32139	2.4118	8.22464e-05		MYH7_HUMAN	616	635	633	MYH7_HUMAN	653	663	657
MYH7_HUMAN	206	MLRV_HUMAN	115		5.33277	2.41489	0.00746902		MYH7_HUMAN	205	234	206	MLRV_HUMAN	112	120	115
MYH7_HUMAN	948	MYH7_HUMAN	999		5.40196	2.43348	0.00962285		MYH7_HUMAN	938	950	948	MYH7_HUMAN	998	1003	999
MYH7_HUMAN	43	MYH7_HUMAN	67		5.48907	2.45656	0.000221946		MYH7_HUMAN	36	48	43	MYH7_HUMAN	55	72	67
MYH7_HUMAN	34	MYH7_HUMAN	83		5.7373	2.52037	0.00235055		MYH7_HUMAN	24	35	34	MYH7_HUMAN	73	86	83
MLRV_HUMAN	111	MLRV_HUMAN	165		5.79222	2.53412	0.0120137		MLRV_HUMAN	105	115	111	MLRV_HUMAN	130	166	165
MYH7_HUMAN	707	MYL3_HUMAN	18		5.89648	2.55985	0.00126463		MYH7_HUMAN	707	712	707	MYL3_HUMAN	15	33	18
MYH7_HUMAN	835	MLRV_HUMAN	165		5.95322	2.57367	0.00491648		MYH7_HUMAN	832	838	835	MLRV_HUMAN	154	166	165
MYL3_HUMAN	70	MYL3_HUMAN	107		6.15313	2.62132	0.0290342		MYL3_HUMAN	67	81	70	MYL3_HUMAN	101	123	107
MYH7_HUMAN	206	MYL3_HUMAN	142		6.64269	2.73177	0.00237512		MYH7_HUMAN	205	213	206	MYL3_HUMAN	139	154	142
MYH7_HUMAN	547	MYH7_HUMAN	565		6.82716	2.77129	0.000153685		MYH7_HUMAN	543	551	547	MYH7_HUMAN	560	567	565
MYH7_HUMAN	948	MYH7_HUMAN	1003		7.01514	2.81047	0.00180796		MYH7_HUMAN	938	950	948	MYH7_HUMAN	1000	1007	1003
MYH7_HUMAN	707	MYH7_HUMAN	757		7.26374	2.86071	0.00343697		MYH7_HUMAN	707	712	707	MYH7_HUMAN	745	762	757
MYH7_HUMAN	207	MLRV_HUMAN	115		7.77054	2.95802	0.0218265		MYH7_HUMAN	207	234	207	MLRV_HUMAN	112	120	115
MYH7_HUMAN	598	MYH7_HUMAN	640		7.90578	2.98291	3.45639e-05		MYH7_HUMAN	597	611	598	MYH7_HUMAN	640	652	640
MYH7_HUMAN	206	MYH7_HUMAN	257		8.02649	3.00477	0.000909985		MYH7_HUMAN	205	213	206	MYH7_HUMAN	250	270	257
MYH7_HUMAN	942	MYH7_HUMAN	981		8.06987	3.01255	0.000902498		MYH7_HUMAN	938	948	942	MYH7_HUMAN	968	997	981
MYH7_HUMAN	598	MYH7_HUMAN	633		8.21525	3.0383	0.00641978		MYH7_HUMAN	597	611	598	MYH7_HUMAN	616	635	633
MYH7_HUMAN	565	MYH7_HUMAN	572		8.52393	3.09152	0.00309489		MYH7_HUMAN	560	567	565	MYH7_HUMAN	571	596	572
MYH7_HUMAN	633	MYH7_HUMAN	640		8.74022	3.12767	0.0179885		MYH7_HUMAN	616	635	633	MYH7_HUMAN	640	652	640
MYH7_HUMAN	405	MYH7_HUMAN	640		9.24159	3.20814	0.000192803		MYH7_HUMAN	404	413	405	MYH7_HUMAN	640	652	640
MYH7_HUMAN	920	MLRV_HUMAN	30		9.47649	3.24435	0.0100085		MYH7_HUMAN	915	921	920	MLRV_HUMAN	10	40	30
MYL3_HUMAN	125	MYL3_HUMAN	190		10.3437	3.37067	0.0362743		MYL3_HUMAN	124	138	125	MYL3_HUMAN	172	195	190
MYH7_HUMAN	707	MYL6B_MOUSE	32		10.8055	3.43369	0.00400426		MYH7_HUMAN	707	712	707	MYL3_HUMAN	15	33	18
MYL1_MOUSE	26	MYL1_MOUSE	87		11.2393	3.49048	0.0256536		MYL3_HUMAN	15	33	18	MYL3_HUMAN	95	107	98
MYH7_HUMAN	707	MYL6B_MOUSE	34		11.759	3.5557	0.0026446		MYH7_HUMAN	707	712	707	MYL3_HUMAN	19	41	33
MYL1_MOUSE	35	MYL1_MOUSE	100		13.3777	3.74175	0.000105867		MYL3_HUMAN	34	43	41	MYL3_HUMAN	95	107	98
MYH7_HUMAN	803	MLRV_HUMAN	111		13.7464	3.78098	0.00335203		MYH7_HUMAN	803	808	803	MLRV_HUMAN	105	115	111
MYL1_MOUSE	63	MLRV_MOUSE	115		14.5234	3.8603	0.00273344		MYL3_HUMAN	64	81	70	MLRV_HUMAN	112	120	115
MYH7_HUMAN	598	MYH7_HUMAN	639		14.6331	3.87116	0.0101137		MYH7_HUMAN	597	611	598	MYH7_HUMAN	638	652	639
MYL1_MOUSE	86	MYL1_MOUSE	158		14.9327	3.9004	0.0266765		MYL3_HUMAN	82	100	98	MYL3_HUMAN	164	190	171
MYL1_MOUSE	26	MYL1_MOUSE	86		17.8829	4.16051	0.0137457		MYL3_HUMAN	15	33	18	MYL3_HUMAN	82	100	98
MYH7_HUMAN	351	MYH7_HUMAN	615		18.3499	4.1977	0.0491914		MYH7_HUMAN	347	363	351	MYH7_HUMAN	612	633	615
MYH7_HUMAN	213	MYH7_HUMAN	257		18.4966	4.20919	0.00283046		MYH7_HUMAN	205	234	213	MYH7_HUMAN	250	270	257
MYH7_HUMAN	707	MYL3_HUMAN	9		32.3169	5.01422	0.0110562		MYH7_HUMAN	707	712	707	MYL3_HUMAN	5	14	9
MYH7_HUMAN	707	MYL1_MOUSE	9		37.4827	5.22815	0.0299331		MYH7_HUMAN	707	712	707	MYL1_MOUSE	9	28	9
